# Supplementary material for: The brain atlas of a subsocial bee reflects that of eusocial Hymenoptera
Source: Genes Brain Behav. 2024 Nov 8;23(6):e70007. doi: 10.1111/gbb.70007 (PMC11544451; doi:10.1111/gbb.70007)
Supplement: Supplementary file 3 — Table S1: Supporting Information. [file GBB-23-e70007-s003.xlsx]

## Sheet: legend
Tab	column label	description
S1	ID	Identification of sample of bee
S1	SiteID	code of site from where nest was collected
S1	nest length	length of nest of bee in cm
S1	nest aperture	aperture of nest for bee in mm
S1	HW	headwidth of bee in mm
S1	median_HW_sample	median headwidth of all bees in either Overwintering or Summer sample
S1	WW	rating of wing wear from Mueller and Wolf-Mueller (1993)
S1	median_WW_sample	median wingwear of all bees in either Overwintering or Summer sample
S1	substrate	either raspberry or sumac
S1	parasitized	binary indicating whether nest was parasitized by another insect
S1	brood 1-brood12	contents of brood cell with earlier number being more interior in the nest and therefore more developed. Brood cell positions for Winter nests may not be accurate as these individuals have moved
S1	clutch_size	indicating the quantity of brood in nest, regardless of their stage. No values indicated for Winter because these nests are likely orphaned
S1	num_eggs	number of eggs in the nest counted from the brood cells
S1	num_larvae	number of larvae in the nest counted from the brood cells
S2	Sample	Winter or Summer sample
S2	Estimated number of cells	estimate of total cells in the sample
S2	Mean reads per cell	mean reads per cell in the sample
S2	Median UMI per cell	Median unique molecular identifiers (UMI) in sample
S2	% reads mapping to genome	percent of the reads in the sample mapping to the Ccalcv3 genome
S3	k	clusters for souporcell
S3	doublet	number of cell barcodes assigned as doublets
S3	singlets	number of cell barcodes assigned as singlets
S3	unassigned	number of cell barcodes unassigned
S3	checksums	sum of doublets + singlets + unassigned
S3	ambientrna	estimate of proportion of ambient RNA in cells
S4	PO1409_ignored	gene symbol and description of annotations from PO1409 that were ignored during annotations of conserved and differentially-expressed marker genes in this study
S4	PO1409_match	ccalcv3 gene result of manual search of the gene symbol in PO1409 annotation of Ccalcv3
S4	PO1409_match_description	description of ccalcv3 gene result of manual search of the gene symbol in PO1409 annotation of Ccalcv3
S4	Dmel gene ID	ID number associated to gene in Drosphila melanogaster
S4	Dmel_gene_description	desciption of Dmel gene from Flybase
S4	BLASTn_Dmel_tophit	gene from Ccalcv3 that is top hit from query of the Dmel gene against reference of Ccalcv3
S4	BLASTn_Dmel_E	E-value from hit from query of the Dmel gene against the reference of Ccalcv3
S4	BLASTn_Dmel_score	score from hit from query of the Dmel gene against the reference of Ccalcv3
S4	other_annotations (besides BlastN of Dmel)	annotations for the Ccalcv3 hit result from BlastN of Amel and PO1409
S4	Amel_gene_symbol	Gene symbol for Amel ortholog indicated from Traniello et al. 2020 and Zhang et al. 2022
S4	Amel_gene_description	Ortholog description from NCBI
S4	Amel gene ID_NCBI	NCBI gene ID for the Amel ortholog
S4	BLASTn_Amel_tophit	gene(s) from Ccalcv3 that is top hit from query of the Amel gene against reference of Ccalcv3
S4	Blast_Amel_E	E-value from hit from query of the Amel gene against the reference of Ccalcv3
S4	Blast_Amel_score	score from hit from query of the Amel gene against the reference of Ccalcv3
S4	other annotations (besides BlastN of Amel)	annotations for the Ccalcv3 hit result from BlastN of Dmel and PO1409
S4	Amel_gene_symbol_Zhang	Amel gene symbol indicated for the ortholog determined by Zhang et al. 2022
S4	Amel_gene_symbol_Traniello	Amel gene symbol indicated for the ortholog determined by Traniello et al. 2020
S4	Notes	Rationale on decisions to use particular gene symbols and filtering of results
S5	cluster	cluster number. See Table 1 for cell-type annotated to cluster
S5	winter_pval	p-value of wilcoxon test for gene (row) in focal cluster of focal cluster in Winter sample compared to all other cells in Winter sample using default Wilcoxon test uncorrected for all genes in comparison
S5	winter_avg_log2FC	average log 2 fold change across all cells in gene expression showing amount of upregulation of gene (row) in focal cluster in Winter sample compared to all other cells in Winter
S5	winter_pct.1	proportion of cells in focal cluster in Winter sample showing expression of gene
S5	winter_pct.2	proportion of all other cells in Winter sample showing expression of gene
S5	winter_p_val_adj	p-value showing result of wilcoxon test for gene (row) in focal cluster of focal cluster in Winter sample compared to all other cells in Winter sample using default Wilcoxon test using Bonferroni correction for all genes in comparison
S5	summer_p_val	p-value of wilcoxon test for gene (row) in focal cluster of focal cluster in Summer sample compared to all other cells in Summer using default Wilcoxon test uncorrected for all genes in comparison
S5	summer_avg_log2FC	average log 2 fold change across all cells in gene expression showing amount of upregulation of gene (row) in focal cluster in Summer sample compared to all other cells in Summer
S5	summer_pct.1	proportion of cells in focal cluster in Summer sample showing expression of gene
S5	summer_pct.2	proportion of all other cells in Summer sample showing expression of gene
S5	summer_p_val_adj	p-value showing result of wilcoxon test for gene (row) in focal cluster of focal cluster in Summer sample compared to all other cells in Summer using default Wilcoxon test using Bonferroni correction for all genes in comparison
S5	max_pval	maximum p-value calculated from uncorrected p-values from each sample using maximump function in metap package in R* (Dewey, 2022)
S5	minimump_p_val	minimum p-value calculated from uncorrected p-values from each sample using minimump function in metap package in R* (Dewey, 2022)
S5	geneID	ID of focal gene in row from Ccalcv3
S5	gene_annotation	annotation of ccalcv3 gene using PO1409 supplemented with results from BlastN of Amel and Dmel orthologs against Ccalcv3
S6	p_val	p-value of wilcoxon test for gene (row) in focal cluster of focal cluster in Summer sample compared to Winter sample in unidentified neurons
S6	p-val-adj	False detection rate (FDR), where p-value (p-val) is Bonferroni corrected for all 13374 genes in unidentified neurons
S6	pct.1	percentage of cells in S sample showing gene's expression in unidentified neurons
S6	pct.2	percentage of cells in W sample showing gene's expression in unidentified neurons
S6	avg_log_2fc	average log-2-fold change in gene expression. Positive values indicate upregulation in S, negative values indicate upregulation in W in unidentified neurons
S6	gene_annotation	annotation using PO1409 supplemented with BlastN hits from Apis mellifera and Drosophila melanogaster gene queries for canonical genes against Ccalcv3 genome in unidentified neurons
S7	p_val	p-value of wilcoxon test for gene (row) in focal cluster of focal cluster in Summer sample compared to Winter sample in all neurons
S7	p-val-adj	False detection rate (FDR), where p-value (p-val) is Bonferroni corrected for all 13374 genes in all neurons
S7	pct.1	percentage of cells in S sample showing gene's expression in all neurons
S7	pct.2	percentage of cells in W sample showing gene's expression in all neurons
S7	avg_log_2fc	average log-2-fold change in gene expression. Positive values indicate upregulation in S, negative values indicate upregulation in W in all neurons
S7	gene_annotation	annotation using PO1409 supplemented with BlastN hits from Apis mellifera and Drosophila melanogaster gene queries for canonical genes against Ccalcv3 genome in all neurons
S8	p_val	p-value of wilcoxon test for gene (row) in focal cluster of focal cluster in Summer sample compared to Winter sample in all Kenyon cells
S8	p-val-adj	False detection rate (FDR), where p-value (p-val) is Bonferroni corrected for all 13374 genes in all Kenyon cells
S8	pct.1	percentage of cells in S sample showing gene's expression in all Kenyon cells
S8	pct.2	percentage of cells in W sample showing gene's expression in all Kenyon cells
S8	avg_log_2fc	average log-2-fold change in gene expression. Positive values indicate upregulation in S, negative values indicate upregulation in W in all Kenyon cells
S8	gene_annotation	annotation using PO1409 supplemented with BlastN hits from Apis mellifera and Drosophila melanogaster gene queries for canonical genes against Ccalcv3 genome in all Kenyon cells
S9	p_val	p-value of wilcoxon test for gene (row) in focal cluster of focal cluster in Summer sample compared to Winter sample in all glia cells
S9	p-val-adj	False detection rate (FDR), where p-value (p-val) is Bonferroni corrected for all 13374 genes in all glia cells
S9	pct.1	percentage of cells in S sample showing gene's expression in all glia cells
S9	pct.2	percentage of cells in W sample showing gene's expression in all glia cells
S9	avg_log_2fc	average log-2-fold change in gene expression. Positive values indicate upregulation in S, negative values indicate upregulation in W in all glia cells
S9	gene_annotation	annotation using PO1409 supplemented with BlastN hits from Apis mellifera and Drosophila melanogaster gene queries for canonical genes against Ccalcv3 genome in all glia cells
S10	p_val	p-value of wilcoxon test for gene (row) in focal cluster of focal cluster in Summer sample compared to Winter sample in all cluster 0 cells
S10	p-val-adj	False detection rate (FDR), where p-value (p-val) is Bonferroni corrected for all 13374 genes in all cluster 0 cells
S10	pct.1	percentage of cells in S sample showing gene's expression in all cluster 0 cells
S10	pct.2	percentage of cells in W sample showing gene's expression in all cluster 0 cells
S10	avg_log_2fc	average log-2-fold change in gene expression. Positive values indicate upregulation in S, negative values indicate upregulation in W in all cluster 0 cells
S10	gene_annotation	annotation using PO1409 supplemented with BlastN hits from Apis mellifera and Drosophila melanogaster gene queries for canonical genes against Ccalcv3 genome in all cluster 0 cells
S11	p_val	p-value of wilcoxon test for gene (row) in focal cluster of focal cluster in Summer sample compared to Winter sample in all cluster 1 cells
S11	p-val-adj	False detection rate (FDR), where p-value (p-val) is Bonferroni corrected for all 13374 genes in all cluster 1 cells
S11	pct.1	percentage of cells in S sample showing gene's expression in all cluster 1 cells
S11	pct.2	percentage of cells in W sample showing gene's expression in all cluster 1 cells
S11	avg_log_2fc	average log-2-fold change in gene expression. Positive values indicate upregulation in S, negative values indicate upregulation in W in all cluster 1 cells
S11	gene_annotation	annotation using PO1409 supplemented with BlastN hits from Apis mellifera and Drosophila melanogaster gene queries for canonical genes against Ccalcv3 genome in all cluster 1 cells
S12	p_val	p-value of wilcoxon test for gene (row) in focal cluster of focal cluster in Summer sample compared to Winter sample in all cluster 2 cells
S12	p-val-adj	False detection rate (FDR), where p-value (p-val) is Bonferroni corrected for all 13374 genes in all cluster 2 cells
S12	pct.1	percentage of cells in S sample showing gene's expression in all cluster 2 cells
S12	pct.2	percentage of cells in W sample showing gene's expression in all cluster 2 cells
S12	avg_log_2fc	average log-2-fold change in gene expression. Positive values indicate upregulation in S, negative values indicate upregulation in W in all cluster 2 cells
S12	gene_annotation	annotation using PO1409 supplemented with BlastN hits from Apis mellifera and Drosophila melanogaster gene queries for canonical genes against Ccalcv3 genome in all cluster 2 cells
S13	p_val	p-value of wilcoxon test for gene (row) in focal cluster of focal cluster in Summer sample compared to Winter sample in all cluster 3 cells
S13	p-val-adj	False detection rate (FDR), where p-value (p-val) is Bonferroni corrected for all 13374 genes in all cluster 3 cells
S13	pct.1	percentage of cells in S sample showing gene's expression in all cluster 3 cells
S13	pct.2	percentage of cells in W sample showing gene's expression in all cluster 3 cells
S13	avg_log_2fc	average log-2-fold change in gene expression. Positive values indicate upregulation in S, negative values indicate upregulation in W in all cluster 3 cells
S13	gene_annotation	annotation using PO1409 supplemented with BlastN hits from Apis mellifera and Drosophila melanogaster gene queries for canonical genes against Ccalcv3 genome in all cluster 3 cells
S14	p_val	p-value of wilcoxon test for gene (row) in focal cluster of focal cluster in Summer sample compared to Winter sample in all cluster 4 cells
S14	p-val-adj	False detection rate (FDR), where p-value (p-val) is Bonferroni corrected for all 13374 genes in all cluster 4 cells
S14	pct.1	percentage of cells in S sample showing gene's expression in all cluster 4 cells
S14	pct.2	percentage of cells in W sample showing gene's expression in all cluster 4cells
S14	avg_log_2fc	average log-2-fold change in gene expression. Positive values indicate upregulation in S, negative values indicate upregulation in W in all cluster 4 cells
S14	gene_annotation	annotation using PO1409 supplemented with BlastN hits from Apis mellifera and Drosophila melanogaster gene queries for canonical genes against Ccalcv3 genome in all cluster 4 cells
S15	p_val	p-value of wilcoxon test for gene (row) in focal cluster of focal cluster in Summer sample compared to Winter sample in all cluster 5 cells
S15	p-val-adj	False detection rate (FDR), where p-value (p-val) is Bonferroni corrected for all 13374 genes in all cluster 5 cells
S15	pct.1	percentage of cells in S sample showing gene's expression in all cluster 5 cells
S15	pct.2	percentage of cells in W sample showing gene's expression in all cluster 5 cells
S15	avg_log_2fc	average log-2-fold change in gene expression. Positive values indicate upregulation in S, negative values indicate upregulation in W in all cluster 5 cells
S15	gene_annotation	annotation using PO1409 supplemented with BlastN hits from Apis mellifera and Drosophila melanogaster gene queries for canonical genes against Ccalcv3 genome in all cluster 5 cells
S16	p_val	p-value of wilcoxon test for gene (row) in focal cluster of focal cluster in Summer sample compared to Winter sample in all cluster 6 cells
S16	p-val-adj	False detection rate (FDR), where p-value (p-val) is Bonferroni corrected for all 13374 genes in all cluster 6 cells
S16	pct.1	percentage of cells in S sample showing gene's expression in all cluster 6 cells
S16	pct.2	percentage of cells in W sample showing gene's expression in all cluster 6 cells
S16	avg_log_2fc	average log-2-fold change in gene expression. Positive values indicate upregulation in S, negative values indicate upregulation in W in all cluster 6 cells
S16	gene_annotation	annotation using PO1409 supplemented with BlastN hits from Apis mellifera and Drosophila melanogaster gene queries for canonical genes against Ccalcv3 genome in all cluster 6 cells
S17	p_val	p-value of wilcoxon test for gene (row) in focal cluster of focal cluster in Summer sample compared to Winter sample in all cluster 7 cells
S17	p-val-adj	False detection rate (FDR), where p-value (p-val) is Bonferroni corrected for all 13374 genes in all cluster 7 cells
S17	pct.1	percentage of cells in S sample showing gene's expression in all cluster 7 cells
S17	pct.2	percentage of cells in W sample showing gene's expression in all cluster 7 cells
S17	avg_log_2fc	average log-2-fold change in gene expression. Positive values indicate upregulation in S, negative values indicate upregulation in W in all cluster 7 cells
S17	gene_annotation	annotation using PO1409 supplemented with BlastN hits from Apis mellifera and Drosophila melanogaster gene queries for canonical genes against Ccalcv3 genome in all cluster 7 cells
S18	p_val	p-value of wilcoxon test for gene (row) in focal cluster of focal cluster in Summer sample compared to Winter sample in all cluster 8 cells
S18	p-val-adj	False detection rate (FDR), where p-value (p-val) is Bonferroni corrected for all 13374 genes in all cluster 8 cells
S18	pct.1	percentage of cells in S sample showing gene's expression in all cluster 8 cells
S18	pct.2	percentage of cells in W sample showing gene's expression in all cluster 8 cells
S18	avg_log_2fc	average log-2-fold change in gene expression. Positive values indicate upregulation in S, negative values indicate upregulation in W in all cluster 8 cells
S18	gene_annotation	annotation using PO1409 supplemented with BlastN hits from Apis mellifera and Drosophila melanogaster gene queries for canonical genes against Ccalcv3 genome in all cluster 8 cells
S19	p_val	p-value of wilcoxon test for gene (row) in focal cluster of focal cluster in Summer sample compared to Winter sample in all cluster 9 cells
S19	p-val-adj	False detection rate (FDR), where p-value (p-val) is Bonferroni corrected for all 13374 genes in all cluster 9 cells
S19	pct.1	percentage of cells in S sample showing gene's expression in all cluster 9 cells
S19	pct.2	percentage of cells in OW sample showing gene's expression in all cluster 9 cells
S19	avg_log_2fc	average log-2-fold change in gene expression. Positive values indicate upregulation in S, negative values indicate upregulation in W in all cluster 9 cells
S19	gene_annotation	annotation using PO1409 supplemented with BlastN hits from Apis mellifera and Drosophila melanogaster gene queries for canonical genes against Ccalcv3 genome in all cluster 9 cells
S20	Apis mellifera (kuwabara)	annotation of cluster numbers to cell types by Kuwabara et al. 2023 of Zhang et al. 2022's data. Data kindly shared by Takayoshi Kuwabara.
S20	Apis mellifera (traniello20)	annotation of cluster numbers to cell types by Li, Q. et al. 2022 of Traniello et al. 2020's data.
S20	Apis mellifera (Amel)	annotation of cluster numbers to cell types by Traniello et al. 2023 of their data. Data kindly shared by Ian Traniello and Sarah Kocher.
S20	Harpegnathos saltator (Hsal)	annotation of cluster numbers to cell types by Li, Q. et al. 2022 of Sheng et al. 2020's data. Data kindly shared by Emily Shields and Roberto Bonasio.
S20	Monomorium pharaonsis (Mphar)	annotation of cluster numbers to cell types by Li, Q. et al. 2022 of their data.
S20	Drosophila melanogaster (Dmel)	annotation of cluster numbers to cell types by Li, Q. et al. 2022 of Davie et al. 2018's data. Davie et al. 2018's data was found in repository posted by Skinnider et al. 2021.
S21	Fig. 3_sub	value indicates which of subfigures within Fig. 3 these data correspond to: A,B,C, or D
S21	ccalc_cluster_num	C. calcarata cluster number from integrated brain atlas
S21	ccalc_cluster_annotation	Cell type annotated for the C. calcarata cluster number from integrated brain atlas
S21	ccalc_subcluster_num	Number of subcluster after dividing up larger cluster or group of clusters from C. calcarata integrated brain atlas
S21	ccalc_subcluster_annotation	Cell type annotation of C. calcarata subcluster using the results from Metaneighbor in comparison to annotated clusters from other datasets
S21	kuwabara_clusters_comparison	Numbers corresponding to clusters from Kuwabara et al. 2023 used for comparison to C. calcarata
S21	traniello20_clusters_comparison	Numbers corresponding to clusters from Traniello et al. 2020 used for comparison to C. calcarata
S22	Amel_clusters_comparison	Numbers corresponding to clusters from Traniello et al. 2023 used for comparison to C. calcarata
S21	Hsal_clusters_comparison	Numbers corresponding to clusters from Sheng et al. 2020 used for comparison to C. calcarata
S21	Mphar_clusters_comparison	Numbers corresponding to clusters from Li, Q. et al. 2022 used for comparison to C. calcarata
S21	Dmel_clusters_comparison	Numbers corresponding to clusters from Davie et al. 2018 used for comparison to C. calcarata
S21	Study_ID|Celltype_1	Study_ID indicating first dataset and number indicating specific cluster for comparison of transcriptional similarity with Metaneighbor. Study abbreviations match those in Table S20
S21	Study_ID|Celltype_2	Study_ID indicating second dataset and number indicating specific cluster for comparison of transcriptional similarity with Metaneighbor. Study abbreviations match those in Table S20
S21	AUROC	AUROC score generated as output from Metaneighbor indicating transcriptional similarity of Study_ID|Celltype_1 and Study_ID|Celltype_2
S21	Annotation of reference cluster	The cell type annotation of cluster from study that is not C. calcarata and therefore indicated as 'reference' for transcriptional similarity
S22	Neuron type	Type of neuron that synthesizes or releases specific kinds of neurotransmitters
S22	Ccalcv3_gene	Ccalcv3 gene query that was the top hit for the D. melanogaster ortholog as a reference using tblastx
S22	Amel-Traniello2020_gene	A. mellifera gene query from Traniello et al. 2020 that was the top hit for the D. melanogaster ortholog as a reference using tblastx
S22	Amel-Traniello2023_gene	A. mellifera gene query from Traniello et al. 2023 that was the top hit for the D. melanogaster ortholog as a reference using tblastx
S22	Amel-Kuwabara_gene	A. mellifera gene query from Kuwabara et al. 2023 that was the top hit for the D. melanogaster ortholog as a reference using tblastx
S22	Hsal_gene	H. saltator gene query from Sheng et al. 2020 that was the top hit for the D. melanogaster ortholog as a reference using tblastx
S22	Mphar_gene	M. pharaonsis gene query from Li, Q. et al. 2022 that was the top hit for the D. melanogaster ortholog as a reference using tblastx
S22	Dmel Ortholog	D. melanogaster ortholog whose expression has been associated with the synthesis or release of specific kinds of neurotransmitters in neurons, shown in References
S22	References	Citations to A. mellifera and D. melanogaster literature indicating association of D. melanogaster ortholog's expression and synthesis and/or release of specific kinds of neurotransmitters in neurons
S23	cluster	number of cluster or group of clusters (see Table 1 for corresponding cell-type annotation). KC=1,2; unidneurons=0,6,7; neurons=0,6,7,1,2,4,9; glia=3,5,8
S23	p_val	p-value of wilcoxon test for genes (row) significantly upregulated in Summer in cells of a cluster or group of clusters
S23	p-val-adj	False detection rate (FDR), where p-value (p-val) is Bonferroni corrected for all 13374 genes in a cluster or a group of clusters
S23	pct.1	percentage of cells in S sample showing gene's expression in cluster or group of clusters
S23	pct.2	percentage of cells in W sample showing gene's expression in cluster or a group of clusters
S23	avg_log_2fc	average log-2-fold change in gene expression. Positive values indicate upregulation in S, negative values indicate upregulation in W in cluster or group of clusters
S23	gene_annotation	annotation using PO1409 supplemented with BlastN hits from Apis mellifera and Drosophila melanogaster gene queries for canonical genes against Ccalcv3 genome in cluster or group of clusters
S23	GO_annotation	Gene Ontology (GO) term annotation for the gene from Blast2GO
S24	cluster	number of cluster or group of clusters (see Table 1 for corresponding cell-type annotation). KC=1,2; unidneurons=0,6,7; neurons=0,6,7,1,2,4,9; glia=3,5,8
S24	p_val	p-value of wilcoxon test for genes (row) significantly upregulated in Winter in cells of a cluster or group of clusters
S24	p-val-adj	False detection rate (FDR), where p-value (p-val) is Bonferroni corrected for all 13374 genes in a cluster or a group of clusters
S24	pct.1	percentage of cells in S sample showing gene's expression in cluster or group of clusters
S24	pct.2	percentage of cells in W sample showing gene's expression in cluster or a group of clusters
S24	avg_log_2fc	average log-2-fold change in gene expression. Positive values indicate upregulation in S, negative values indicate upregulation in W in cluster or group of clusters
S24	gene_annotation	annotation using PO1409 supplemented with BlastN hits from Apis mellifera and Drosophila melanogaster gene queries for canonical genes against Ccalcv3 genome in cluster or group of clusters
S24	GO_annotation	Gene Ontology (GO) term annotation for the gene from Blast2GO
S25	cluster	number of cluster or group of clusters (see Table 1 for corresponding cell-type annotation). KC=1,2; unidneurons=0,6,7; neurons=0,6,7,1,2,4,9; glia=3,5,8
S25	GO.ID	Gene Ontology (GO) ID
S25	Term	Gene Ontology (GO) term
S25	Annotated	Quantity of DEG significantly upregulated in Summer associated with GO term in cluster or group of clusters
S25	Significant	Quantity of genes expressed in cluster or group of clusters
S25	Expected	Expected quantity of DEG significantly upregulated in Summer associated with GO term under random chance in cluster or group of clusters
S25	Rank in pFisClassic	rank of GO terms based on Fisher's test for enrichment using classic algorithm in topGO from lowest to highest p-value
S25	pFisweight	p-value of Fisher's test for enrichment of GO terms using algorithm weight01 in topGo
S25	pFisclassic	p-value of Fisher's test for enrichment of GO terms using algorithm classic in topGo
S25	pelimFisher	p-value of Fisher's test for enrichment of GO terms using algorithm elim in topGo
S26	cluster	number of the cluster or the group of clusters (see Table 1 for corresponding cell-type annotation). KC=1,2; unidneurons=0,6,7; neurons=0,6,7,1,2,4,9; glia=3,5,8
S26	GO.ID	Gene Ontology (GO) ID
S26	Term	Gene Ontology (GO) term
S26	Annotated	Quantity of DEG significantly upregulated in Overwintering associated with GO term in cluster or group of clusters
S26	Significant	Quantity of genes expressed in cluster or group of clusters
S26	Expected	Expected quantity of DEG significantly upregulated in Overwintering associated with GO term under random chance in cluster or group of clusters
S26	Rank in pFisClassic	rank of GO terms based on Fisher's test for enrichment using classic algorithm in topGO from lowest to highest p-value
S26	pFisweight	p-value of Fisher's test for enrichment of GO terms using algorithm weight01 in topGo
S26	pFisclassic	p-value of Fisher's test for enrichment of GO terms using algorithm classic in topGo
S26	pelimFisher	p-value of Fisher's test for enrichment of GO terms using algorithm elim in topGo
S27	subcluster	subcluster number from sub-clustering of clusters 0,6,7
S27	winter_pval	p-value of wilcoxon test for gene (row) in focal cluster of focal cluster in Winter sample compared to all other cells in Winter sample using default Wilcoxon test uncorrected for all genes in comparison
S27	winter_avg_log2FC	average log 2 fold change across all cells in gene expression showing amount of upregulation of gene (row) in focal cluster in Winter sample compared to all other cells in Winter
S27	winter_pct.1	proportion of cells in focal cluster in Winter sample showing expression of gene
S27	winter_pct.2	proportion of all other cells in Winter sample showing expression of gene
S27	winter_p_val_adj	p-value showing result of wilcoxon test for gene (row) in focal cluster of focal cluster in Winter sample compared to all other cells in Winter sample using default Wilcoxon test using Bonferroni correction for all genes in comparison
S27	summer_p_val	p-value of wilcoxon test for gene (row) in focal cluster of focal cluster in Summer sample compared to all other cells in Summer using default Wilcoxon test uncorrected for all genes in comparison
S27	summer_avg_log2FC	average log 2 fold change across all cells in gene expression showing amount of upregulation of gene (row) in focal cluster in Summer sample compared to all other cells in Summer
S27	summer_pct.1	proportion of cells in focal cluster in Summer sample showing expression of gene
S27	summer_pct.2	proportion of all other cells in Summer sample showing expression of gene
S27	summer_p_val_adj	p-value showing result of wilcoxon test for gene (row) in focal cluster of focal cluster in Summer sample compared to all other cells in Summer using default Wilcoxon test using Bonferroni correction for all genes in comparison
S27	max_pval	maximum p-value calculated from uncorrected p-values from each sample using maximump function in metap package in R* (Dewey, 2022)
S27	minimump_p_val	minimum p-value calculated from uncorrected p-values from each sample using minimump function in metap package in R* (Dewey, 2022)
S27	geneID	ID of focal gene in row from Ccalcv3
S27	gene_annotation	annotation of ccalcv3 gene using PO1409 supplemented with results from BlastN of Amel and Dmel orthologs against Ccalcv3
S28	subcluster	subcluster number from sub-clustering of cluster 5
S28	winter_pval	p-value of wilcoxon test for gene (row) in focal cluster of focal cluster in Winter sample compared to all other cells in Winter sample using default Wilcoxon test uncorrected for all genes in comparison
S28	winter_avg_log2FC	average log 2 fold change across all cells in gene expression showing amount of upregulation of gene (row) in focal cluster in Winter sample compared to all other cells in Winter
S28	winter_pct.1	proportion of cells in focal cluster in Winter sample showing expression of gene
S28	winter_pct.2	proportion of all other cells in Winter sample showing expression of gene
S28	winter_p_val_adj	p-value showing result of wilcoxon test for gene (row) in focal cluster of focal cluster in Winter sample compared to all other cells in Winter sample using default Wilcoxon test using Bonferroni correction for all genes in comparison
S28	summer_p_val	p-value of wilcoxon test for gene (row) in focal cluster of focal cluster in Summer sample compared to all other cells in Summer using default Wilcoxon test uncorrected for all genes in comparison
S28	summer_avg_log2FC	average log 2 fold change across all cells in gene expression showing amount of upregulation of gene (row) in focal cluster in Summer sample compared to all other cells in Summer
S28	summer_pct.1	proportion of cells in focal cluster in Summer sample showing expression of gene
S28	summer_pct.2	proportion of all other cells in Summer sample showing expression of gene
S28	summer_p_val_adj	p-value showing result of wilcoxon test for gene (row) in focal cluster of focal cluster in Summer sample compared to all other cells in Summer using default Wilcoxon test using Bonferroni correction for all genes in comparison
S28	max_pval	maximum p-value calculated from uncorrected p-values from each sample using maximump function in metap package in R* (Dewey, 2022)
S28	minimump_p_val	minimum p-value calculated from uncorrected p-values from each sample using minimump function in metap package in R* (Dewey, 2022)
S28	geneID	ID of focal gene in row from Ccalcv3
S28	gene_annotation	annotation of ccalcv3 gene using PO1409 supplemented with results from BlastN of Amel and Dmel orthologs against Ccalcv3
S29	subcluster	subcluster number from sub-clustering of cluster 8
S29	winter_pval	p-value of wilcoxon test for gene (row) in focal cluster of focal cluster in Winter sample compared to all other cells in Winter sample using default Wilcoxon test uncorrected for all genes in comparison
S29	winter_avg_log2FC	average log 2 fold change across all cells in gene expression showing amount of upregulation of gene (row) in focal cluster in Winter sample compared to all other cells in Winter
S29	winter_pct.1	proportion of cells in focal cluster in Winter sample showing expression of gene
S29	winter_pct.2	proportion of all other cells in Winter sample showing expression of gene
S29	winter_p_val_adj	p-value showing result of wilcoxon test for gene (row) in focal cluster of focal cluster in Winter sample compared to all other cells in Winter sample using default Wilcoxon test using Bonferroni correction for all genes in comparison
S29	summer_p_val	p-value of wilcoxon test for gene (row) in focal cluster of focal cluster in Summer sample compared to all other cells in Summer using default Wilcoxon test uncorrected for all genes in comparison
S29	summer_avg_log2FC	average log 2 fold change across all cells in gene expression showing amount of upregulation of gene (row) in focal cluster in Summer sample compared to all other cells in Summer
S29	summer_pct.1	proportion of cells in focal cluster in Summer sample showing expression of gene
S29	summer_pct.2	proportion of all other cells in Summer sample showing expression of gene
S29	summer_p_val_adj	p-value showing result of wilcoxon test for gene (row) in focal cluster of focal cluster in Summer sample compared to all other cells in Summer using default Wilcoxon test using Bonferroni correction for all genes in comparison
S29	max_pval	maximum p-value calculated from uncorrected p-values from each sample using maximump function in metap package in R* (Dewey, 2022)
S29	minimump_p_val	minimum p-value calculated from uncorrected p-values from each sample using minimump function in metap package in R* (Dewey, 2022)
S29	geneID	ID of focal gene in row from Ccalcv3
S29	gene_annotation	annotation of ccalcv3 gene using PO1409 supplemented with results from BlastN of Amel and Dmel orthologs against Ccalcv3
S30	subcluster	subcluster number from sub-clustering of cluster 1
S30	winter_pval	p-value of wilcoxon test for gene (row) in focal cluster of focal cluster in Winter sample compared to all other cells in Winter sample using default Wilcoxon test uncorrected for all genes in comparison
S30	winter_avg_log2FC	average log 2 fold change across all cells in gene expression showing amount of upregulation of gene (row) in focal cluster in Winter sample compared to all other cells in Winter
S30	winter_pct.1	proportion of cells in focal cluster in Winter sample showing expression of gene
S30	winter_pct.2	proportion of all other cells in Winter sample showing expression of gene
S30	winter_p_val_adj	p-value showing result of wilcoxon test for gene (row) in focal cluster of focal cluster in Winter sample compared to all other cells in Winter sample using default Wilcoxon test using Bonferroni correction for all genes in comparison
S30	summer_p_val	p-value of wilcoxon test for gene (row) in focal cluster of focal cluster in Summer sample compared to all other cells in Summer using default Wilcoxon test uncorrected for all genes in comparison
S30	summer_avg_log2FC	average log 2 fold change across all cells in gene expression showing amount of upregulation of gene (row) in focal cluster in Summer sample compared to all other cells in Summer
S30	summer_pct.1	proportion of cells in focal cluster in Summer sample showing expression of gene
S30	summer_pct.2	proportion of all other cells in Summer sample showing expression of gene
S30	summer_p_val_adj	p-value showing result of wilcoxon test for gene (row) in focal cluster of focal cluster in Summer sample compared to all other cells in Summer using default Wilcoxon test using Bonferroni correction for all genes in comparison
S30	max_pval	maximum p-value calculated from uncorrected p-values from each sample using maximump function in metap package in R* (Dewey, 2022)
S30	minimump_p_val	minimum p-value calculated from uncorrected p-values from each sample using minimump function in metap package in R* (Dewey, 2022)
S30	geneID	ID of focal gene in row from Ccalcv3
S30	gene_annotation	annotation of ccalcv3 gene using PO1409 supplemented with results from BlastN of Amel and Dmel orthologs against Ccalcv3

## Sheet: S1
Table S1. Brain atlas nest data. rows are a separate bee whose brain was collected for analysis
Sample	SiteID	ID	HW	median_HW_sample	WW	median_WW_sample	nest_length	nest_aperture	substrate	parasitized	brood1	brood2	brood3	brood4	brood5	brood6	brood7	brood8	brood9	brood10	brood11	brood12	clutch_size	num_eggs	num_larvae	notes
Winter	HW	W004-1	2.3	2.1	0	0	5.5	3.64	raspberry	n														0	0
Winter	KM	W006-1	2.3	2.1	0	0	9.37	3.22	raspberry	n														0	0
Winter	FW	W009-1	2.1	2.1	0	0	56.6	4.25	raspberry	n														0	0
Winter	LE	W020-1	1.9	2.1	0	0	13.5	3.54	raspberry	n	male	male	male	female	female	focal female								0	0	W020 is same nest
Winter	LE	W020-5	2.1	2.1	1	0	13.5	3.54	raspberry	n	male	male	male	female	female	focal female								0	0	W020 is same nest
Winter	LE	W020-6	2	2.1	0	0	13.5	3.54	raspberry	n	male	male	male	female	female	focal female								0	0	W020 is same nest
Summer	HR	H076-1	2.3	2.3	2	1	7	2.13	sumac	n	1pb	3/4pb	1/3-2/3pb	1/3-2/3pb	egg								5	1	4
Summer	HR	H077-1	2.3	2.3	3	1	15.2	3.49	sumac	n	1/3pb-2/3pb	1/3pb-2/3pb	1/3pb-2/3pb	egg	egg	egg	egg						7	4	3
Summer	HR	H079-1	2.2	2.3	1	1	12.6	3.54	sumac	n	white-eyed pupae	prepupae	fullygrownlarva	smallbit	smallbit	1pb	1.5pb	2/3-7/8pb	1/3-2/3pb	1/3-2/3pb	1/3-2/3pb	egg	12	1	10
Summer	HR	H080-1	2.3	2.3	1	1	16.3	3.44	sumac	n	2/3-7/8pb	1/3-2/3pb	1/3-2/3pb	1/3-2/3pb	1/3-2/3pb	egg	egg	egg	egg				9	4	5
Summer	HR	H081-1	2.2	2.3	1	1	9.3	3.33	sumac	n	fullygrown larva	fullygrown larva	fullygrown larva	smallbit	2xpb	2xpb	2xpb	1xpb					8	0	8
Summer	HR	H082-1	2.3	2.3	1	1	14.2	3.46	sumac	n	2/3-7/8pb	1/3-2/3pb	1/3-2/3pb	egg									4	1	3

## Sheet: S2
Table S2. Quality control provided by Cell Ranger for Overwintering and Summer samples
Sample	Estimated number of cells	Mean reads per cell	Median UMI per cell	%reads mapping to genome
Winter	4681	205146	2146	84.9
Summer	5244	94150	2180	88.6

## Sheet: S3
S3: souporcell output for Winter and summer samples
k	sample	doublet	singlets	unassigned	checksums	ambientrna	mean_singlets_sample	stdev_singlets_sample
3	winter	368	4301	12	4681	0.0886538	4254.93	54.6365
4	winter	503	4157	21	4681	0.0823176	4254.93	54.6365
5	winter	668	4011	2	4681	0.0770764	4254.93	54.6365
6	winter	403	4268	10	4681	0.0775584	4254.93	54.6365
7	winter	412	4265	4	4681	0.0729811	4254.93	54.6365
8	winter	412	4259	10	4681	0.065504	4254.93	54.6365
9	winter	403	4257	21	4681	0.0670899	4254.93	54.6365
10	winter	392	4271	18	4681	0.0669482	4254.93	54.6365
11	winter	396	4267	18	4681	0.0668894	4254.93	54.6365
12	winter	373	4283	25	4681	0.070199	4254.93	54.6365
13	winter	395	4270	16	4681	0.0689049	4254.93	54.6365
14	winter	388	4265	28	4681	0.0697842	4254.93	54.6365
15	winter	404	4257	20	4681	0.068845	4254.93	54.6365
16	winter	380	4284	17	4681	0.0674557	4254.93	54.6365
17	winter	381	4279	21	4681	0.0689555	4254.93	54.6365
18	winter	397	4265	19	4681	0.0676547	4254.93	54.6365
19	winter	387	4279	15	4681	0.0703427	4254.93	54.6365
20	winter	393	4270	18	4681	0.069234	4254.93	54.6365
21	winter	402	4263	16	4681	0.0683384	4254.93	54.6365
22	winter	397	4267	17	4681	0.0697127	4254.93	54.6365
23	winter	394	4269	18	4681	0.0687504	4254.93	54.6365
24	winter	410	4260	11	4681	0.0672993	4254.93	54.6365
26	winter	440	4231	10	4681	0.0699937	4254.93	54.6365
27	winter	385	4275	21	4681	0.0674631	4254.93	54.6365
28	winter	394	4273	14	4681	0.0668313	4254.93	54.6365
29	winter	412	4260	9	4681	0.069516	4254.93	54.6365
30	winter	381	4277	23	4681	0.0677291	4254.93	54.6365
2	summer	416	4808	20	5244	0.196763	4660.88	38.7064
3	summer	570	4659	15	5244	0.172387	4660.88	38.7064
4	summer	605	4635	4	5244	0.101616	4660.88	38.7064
5	summer	618	4619	7	5244	0.066839	4660.88	38.7064
6	summer	597	4637	10	5244	0.0749087	4660.88	38.7064
7	summer	594	4632	18	5244	0.0619727	4660.88	38.7064
8	summer	599	4626	19	5244	0.0587055	4660.88	38.7064
9	summer	571	4652	21	5244	0.0612257	4660.88	38.7064
10	summer	541	4680	23	5244	0.0626776	4660.88	38.7064
11	summer	555	4669	20	5244	0.0642869	4660.88	38.7064
12	summer	541	4689	14	5244	0.0656826	4660.88	38.7064
13	summer	551	4675	18	5244	0.0617959	4660.88	38.7064
14	summer	521	4701	22	5244	0.0645417	4660.88	38.7064
15	summer	536	4687	21	5244	0.0629298	4660.88	38.7064
17	summer	547	4665	32	5244	0.0605267	4660.88	38.7064
18	summer	557	4661	26	5244	0.0600835	4660.88	38.7064
19	summer	541	4676	27	5244	0.0599601	4660.88	38.7064
20	summer	532	4688	24	5244	0.0609389	4660.88	38.7064
21	summer	573	4646	25	5244	0.0612325	4660.88	38.7064
22	summer	608	4619	17	5244	0.0577332	4660.88	38.7064
23	summer	572	4650	22	5244	0.0578869	4660.88	38.7064
24	summer	620	4609	15	5244	0.0590706	4660.88	38.7064
25	summer	553	4664	27	5244	0.0580027	4660.88	38.7064
27	summer	560	4663	21	5244	0.0573289	4660.88	38.7064
29	summer	585	4636	23	5244	0.0618	4660.88	38.7064
30	summer	576	4637	31	5244	0.0599	4660.88	38.7064

## Sheet: S4
Table S4: BlastN top hits of canonical markers for various cell types from queries of Apis mellifera (Amel) and Drosophila melanogaster (Dmel) against Ccalcv3 reference genome
ortholog	PO1409_ignored	PO1409_match	PO1409_match_description	Dmel gene ID	Dmel_gene_description	BLASTn_Dmel_tophit	Blast_Dmel_E	Blast_Dmel_score	other_annotations (besides BlastN of Dmel)	Amel_gene_symbol	Amel_gene_description	Amel gene ID_NCBI	BLASTn_Amel_tophit	Blast_Amel_E	Blast_Amel_score	other annotations (besides BlastN of Amel)	Amel_gene_symbol_Zhang	Amel_gene_symbol_Traniello	Notes
acj6		one hit		47080	abnormal chemosensory jump 6	none				acj6	inhibitory POU protein	LOC410657	Ccalc.v3.08668	0	819	acj6: Inhibitory POU protein (Drosophila melanogaster OX%3D7227)	LOC410657	LOC410657
AmIh		none		36589	I[[h]] channel	none				AmIh	hyperpolarization-activated ion channel	Gene ID: 406072	Ccalc.v3.11159	0	643	HCN4: Potassium/sodium hyperpolarization-activated cyclic nucleotide-gated channel 4 (Homo sapiens OX%3D9606)		Gene ID: 406072
Appl		Ccalc.v3.03565	Amyloid-beta-like protein (Drosophila melanogaster OX%3D7227)	31002	beta amyloid protein precursor-like	none				Appl	amyloid-beta-like protein	LOC551733	Ccalc.v3.03565	1.47e-168	599	Appl: Amyloid-beta-like protein (Drosophila melanogaster OX%3D7227);_AED=0.11;_eAED=0.11		LOC551733
Arr2	Ccalc.v3.03422, Arrestin homolog (Locusta migratoria OX%3D7004)	none		38993	Arrestin 2	none				Arr2	arrestin homolog	LOC550791	Ccalc.v3.03421	6.01e-52	207	GTF2E1: General transcription factor IIE subunit 1 (Pongo abelii OX%3D9601)			Amel gene ID for arrestin in NCBI, and arr2 is a synonym
Atk		Ccalc.v3.10659	Tachykinins (Apis mellifera OX%3D7460)	41456	Tachykinin	none				Atk	Tachykinins	Gene ID: 406083	Ccalc.v3.10659	2.71e-15	89.8	Atk: Tachykinins (Apis mellifera OX%3D7460)	GeneID-406083	GeneID-406083
bdl		Ccalc.v3.13301	Protein borderless (Drosophila melanogaster OX%3D7227)	33635	borderless	none				bdl	protein borderless	LOC551628	Ccalc.v3.13301	4.83e-93	346	bdl: Protein borderless (Drosophila melanogaster OX%3D7227)		LOC551628
br		Ccalc.v3.07619; Ccalc.v3.00915	Broad-complex core protein isoforms 1/2/3/4/5 (Drosophila melanogaster OX%3D7227)	44505	broad	none				br-c	broad-complex	Gene ID: 552255,	Ccalc.v3.00915	0	721	br: Broad-complex core protein isoforms 1/2/3/4/5 (Drosophila melanogaster OX%3D7227)	Gene ID: 552255,	Gene ID: 552255,
bsh	Ccalc.v3.09290, Bsx: Brain-specific homeobox protein homolog (Mus musculus OX%3D10090)	none		35266	brain-specific homeobox	none				bsh	brain-specific_homeobox_protein_homolog	LOC724801	Ccalc.v3.09290	4.92e-72	276	Bsx: Brain-specific homeobox protein homolog (Mus musculus OX%3D10090)	LOC724801	LOC724801
C15		none		42544	C15	none				C15	homeobox protein MSX-2	LOC724148	Ccalc.v3.12536	6.66e-87	327	Acetylcholinesterase (Leptinotarsa decemlineata OX%3D7539)	LOC724148		Not a great neuronal/OPN marker since co-expressed in other glia and neuron clusters of Zhang et al. 2022; also another gene associated with same gene product (LOC413391)
Ca-alpha-1D		Ccalc.v3.09982	Ca-alpha1D: Voltage-dependent calcium channel type D subunit alpha-1 (Drosophila melanogaster OX%3D7227)	34950	Ca[2+]-channel protein alpha[[1]] subunit D	Ccalc.v3.09982	2.15e-35	156	Ca-alpha1D: BlastN (Apis mellifera, LOC100578899) Voltage-dependent calcium channel type D subunit alpha-1 (Drosophila melanogaster OX%3D7227)	Ca-alpha-1D	muscle calcium channel subunit alpha-1	LOC100578899	Ccalc.v3.09982	0	708	Ca-alpha1D: Voltage-dependent calcium channel type D subunit alpha-1 (Drosophila melanogaster OX%3D7227)		LOC100578899
Cadps		Ccalc.v3.09999	Calcium-dependent secretion activator (Drosophila melanogaster OX%3D7227)	49968	Calcium-dependent secretion activator	none				Cadps	calcium-dependent secretion activator	LOC408653	Ccalc.v3.09999	0	1051	Cadps: Calcium-dependent secretion activator (Drosophila melanogaster OX%3D7227);_AED=0.05;_eAED=0.05		LOC408653
CaMKII		Ccalc.v3.13388	Calcium/calmodulin-dependent protein kinase type II alpha chain (Drosophila melanogaster OX%3D7227)	43828	Calcium/calmodulin-dependent protein kinase II	none				CaMKII	calcium/calmodulin-dependent protein kinase II	Gene ID: 551691	Ccalc.v3.13387	2.95e-70	274	Protein of unknown function		Gene ID: 551691
cow		none		42733	carrier of wingless	none				cow	Proteoglycan Cow	LOC409774	Ccalc.v3.13381	8.48e-62	246	Cow: Proteoglycan Cow (Drosophila melanogaster OX%3D7227)		LOC409774
ct		none		44540	cut	none				cut		LOC551460	Ccalc.v3.01754	0	1356	Protein of unknown function
DAT		Ccalc.v3.10839	Sodium-dependent dopamine transporter (Drosophila melanogaster OX%3D7227)	36849	Dopamine transporter	none				DAT	dopamine transporter	Gene ID: 412285	Ccalc.v3.10839	9.54e-117	425	DAT: Sodium-dependent dopamine transporter (Drosophila melanogaster OX%3D7227)	GeneID-412285
Dh31		none		34181	Diuretic hormone 31	none				Dh31	diuretic hormone class 2	LOC113218809	Ccalc.v3.12004	1.13e-84	320	Protein of unknown function		LOC113218809
dimm		Ccalc.v3.04076	Protein dimmed (Drosophila melanogaster OX%3D7227)	35404	dimmed	none				dimm	class A basic helix-loop-helix protein 15	LOC100576700	Ccalc.v3.04074	2.86e-36	161	Protein of unknown function
Dop1R2		Ccalc.v3.05417	Dopamine receptor 2 (Drosophila melanogaster OX%3D7227)	43484	Dopamine 1-like receptor 2	none				DopR2	dopamine receptor 2	Gene ID: 406070	Ccalc.v3.05417	0	1096	Dop1R2: Dopamine receptor 2 (Drosophila melanogaster OX%3D7227		Gene ID: 406070
Drgx	Ccalc.v3.04516, Drgx: Dorsal root ganglia homeobox protein (Mus musculus OX%3D10090)	none		5740176	Dorsal root ganglia homeobox	none				Drgx		LOC724120	Ccalc.v3.04516	1.76e-99	370	Drgx: Dorsal root ganglia homeobox protein (Mus musculus OX%3D10090)		LOC724120
Eaat1	Ccalc.v3.13348, glt-1: Excitatory amino acid transporter (Caenorhabditis elegans OX%3D6239); Ccalc.v3.08766, Slc1a3: Excitatory amino acid transporter 1 (Mus musculus OX%3D10090)	none		34251	Excitatory amino acid transporter 1	none				Eaat1	excitatory amino acid transporter 1	LOC409919	Ccalc.v3.04640	2.43e-101	374	SLC1A3: Excitatory amino acid transporter 1 (Bos taurus OX%3D9913)	LOC409919
Eaat2	Ccalc.v3.09653, Slc1a2: Excitatory amino acid transporter 2 (Mus musculus OX%3D10090)	none		33247	Excitatory amino acid transporter 2					Eaat2	Excitatory amino acid transporter 2	LOC408769	Ccalc.v3.13348	1.64e-137	494	glt-1: Excitatory amino acid transporter (Caenorhabditis elegans OX%3D6239)		LOC408769	Traniello lists as Eaat2, which may be a typo
Eip74		none		39962	Ecdysone-induced protein 74EF	Ccalc.v3.11698	0.000198	54.7	Trerf1: Transcriptional-regulating factor 1 (Mus musculus OX%3D10090)	Eip74	ecdysteroid-regulated gene E74	GeneID-408758	Ccalc.v3.01449	8.77e-131	475	Protein of unknown function	GeneID-408758	Eip74
Eip75		none		39999	Ecdysone-induced protein 75B	none				Eip75	ecdysone-induced protein 75	Gene ID: 410309	Ccalc.v3.05139	0	1251	E75: Nuclear hormone receptor E75 (Metapenaeus ensis OX%3D32278); Protein of unknown function	none	Eip75B
Eip93F		none		44936	Ecdysone-induced protein 93F	none				mblk-1	transcription factor mblk-1-like	GeneID-408521	Ccalc.v3.05473	0	749	Mblk-1: Mushroom body large-type Kenyon cell-specific protein 1 (Apis mellifera OX%3D7460)	GeneID-408521	Gene ID: 408521	eip93f is ortholog of mblk-1 according to Traniello et al. 2020; Jones et al. 2022
elav		none		31000	embryonic lethal abnormal vision	none				elav	ELAV-like protein 2	LOC410689	Ccalc.v3.03780	1.44e-148	532	elavl4: ELAV-like protein 4 (Danio rerio OX%3D7955)	LOC410689		same LOC as for fne
eya		none		33916	eyeless absent	none				eya	eyes absent homolog 4	LOC412528	Ccalc.v3.02218	2.25e-62	244	Eya2: Eyes absent homolog 2 (Mus musculus OX%3D10090)	LOC412528	LOC412528
Fas2		Ccalc.v3.03475	Fasciclin-2 (Drosophila melanogaster OX%3D7227)	31364	Fasciclin 2	none				Fas2	immunoglobulin-like and fibronectin type III domain containing 12	LOC409849	Ccalc.v3.03475	3.9e-105	390	Fas2: Fasciclin-2 (Drosophila melanogaster OX%3D7227)		LOC409849
Fer2LCH		none		44965	Ferritin 2 light chain homologue	none				Fer2LCH	ferritin_heavy_polypeptide-like_17	LOC551684	Ccalc.v3.11091	9.38e-44	180	Plcg1: 1-phosphatidylinositol 4%2C5-bisphosphate phosphodiesterase gamma-1 (Mus musculus OX%3D10090);Ferritin heavy chain (Echinococcus granulosus OX%3D6210)	LOC551684
fne		none		32245	found in neurons	none				fne	elav-like protein 2	LOC410689	Ccalc.v3.03780	1.44e-148	532	elavl4: ELAV-like protein 4 (Danio rerio OX%3D7955)		LOC410689	same LOC as for elav
FoxP		Ccalc.v3.00938	FOXP4: Forkhead box protein P4 (Homo sapiens OX%3D9606)	41182	Forkhead box P	Ccalc.v3.00938	9.23e-23	111	FoxP Protein: BlastN, (Apis mellifera, GeneID-408423), FOXP4: Forkhead box protein P4 (Homo sapiens OX%3D9606)	FoxP	FoxP protein	GeneID-408423	Ccalc.v3.00938	0	784	FOXP4: Forkhead box protein P4 (Homo sapiens OX%3D9606); Protein of unknown function; Protein of unknown function; Protein of unknown function	GeneID-408423	Gene ID: 408423
Gad1		none		38484	Glutamic acid decarboxylase 1	none				Gad1	glutamate decarboxylase	LOC408432	Ccalc.v3.00695	3.15e-87	327	Protein of unknown function	LOC408432	LOC408432
Gat		none		43805	GABA transporter	none				Gat	GABA neurotransmitter transporter-1B	Gene ID: 494511	Ccalc.v3.01824	2.28e-178	628	Slc6a1: Sodium- and chloride-dependent GABA transporter 1 (Rattus norvegicus OX%3D10116)	none	Gene ID: 494511
GluRIB	Ccalc.v3.06931, Ccalc.v3.06933, Ccalc.v3.06934, GluRIA: Glutamate receptor 1 (Drosophila melanogaster OX%3D7227)	none		44484	Glutamate receptor IB	none				Glurb	metabotropic glutamate receptor B	Gene ID: 406150	Ccalc.v3.00779	2.17e-54	222	Protein of unknown function		Gene ID: 406150
hml		none		39529	hemolectin	none				hml	hemocytin	LOC411597	Ccalc.v3.12622	4.47e-70	270	Protein of unknown function	LOC411597
hth		Ccalc.v3.09288; Ccalc.v3.11835; Ccalc.v3.11845; Ccalc.v3.11844	Homeobox protein homothorax (Drosophila melanogaster OX%3D7227);	41273	homothorax	none				hth	homeobox protein homothorax	LOC552079	Ccalc.v3.11835	0	928	hth: Homeobox protein homothorax (Drosophila melanogaster OX%3D7227); Protein of unknown function	LOC552079	LOC522079
Indy		Ccalc.v3.12248	Protein I'm not dead yet (Drosophila melanogaster OX%3D7227)	40049	I'm not dead yet	none				Indy	protein I'm not dead yet	LOC410018	Ccalc.v3.12248	6.21e-99	366	Protein I'm not dead yet (Drosophila melanogaster OX%3D7227)
Lim1		none		31813	Lim homeobox 1	none				Lim1	LIM/homeobox protein Lhx5	LOC100577751	Ccalc.v3.09751	3.12e-132	477	LHX1: LIM/homeobox protein Lhx1 (Gallus gallus OX%3D9031	LOC100577751
Lim3		none		35184	Lim3	none				Lim3	LIM/homeobox protein Lhx3	LOC410658	Ccalc.v3.08864	1.45e-83	316	lhx3: LIM/homeobox protein Lhx3 (Danio rerio OX%3D7955)	LOC410658
Mdr49		Ccalc.v3.10243	Multidrug resistance protein homolog 49 (Drosophila melanogaster OX%3D7227)	36428	multi drug resistance 49	none				Mdr49	multidrug resistance protein homolog 49	LOC551167	Ccalc.v3.10243	3.28e-131	475	Mdr49: Multidrug resistance protein homolog 49 (Drosophila melanogaster OX%3D7227)		LOC551167
Mef2		Ccalc.v3.10536	Myocyte-specific enhancer factor 2 (Drosophila melanogaster OX%3D7227)	36032	Myocyte enhancer factor 2	Ccalc.v3.10536	2.26e-67	263	Mef2: Myocyte-specific enhancer factor 2 (Drosophila melanogaster OX%3D7227)	Mef2	myocyte-specific enhancer factor 2	LOC413946	Ccalc.v3.10535	1.05e-110	407	Protein of unknown function		LOC413946
mKast		none		CG1105	CG1105	none				mKast	Arrestin domain-containing protein 17	LOC725542	Ccalc.v3.01395	2.57e-104	383	arrd-17, Arrestin domain-containing protein 17 (Caenorhabditis elegans OX%3D6239)	LOC725542	LOC725542	CG1105 is the closest homolog to mKast based on Kaneko et al. 2013 (Gene: LOC725542, mentioned by Kohno and Kubo, 2018)
mub		Ccalc.v3.13690	Tmub2: Transmembrane and ubiquitin-like domain-containing protein 2 (Mus musculus OX%3D10090)	40436	mushroom-body expressed	Ccalc.v3.05794	7.65e-35	156	PCBP3: Poly(rC)-binding protein 3 (Homo sapiens OX%3D9606)	mub	poly(rC)-binding protein 3	LOC408372	Ccalc.v3.05794	0	824	PCBP3: Poly(rC)-binding protein 3 (Homo sapiens OX%3D9606)	LOC408372	LOC408372
ninaC		Ccalc.v3.07620	Neither inactivation nor afterpotential protein C (Drosophila melanogaster OX%3D7227)	34012	neither inactivation nor afterpotential C	none				ninaC	neither inactivation nor afterpotential protein C	LOC409937	Ccalc.v3.07620	8.68e-113	412	ninaC: Neither inactivation nor afterpotential protein C (Drosophila melanogaster OX%3D7227)	LOC409937
Nlg2		none		33962	Neuroligin 2	none				Nlg2	neuroligin 2	LOC410779	Ccalc.v3.02160	6.22e-79	302	Protein of unknown function	none	LOC410779
npc1a	Ccalc.v3.04276, NPC1: NPC intracellular cholesterol transporter 1 (Sus scrofa OX%3D9823); Ccalc.v3.01019, Npc1b: NPC intracellular cholesterol transporter 1 homolog 1b (Drosophila melanogaster OX%3D7227); Ccalc.v3.14550, Npc1l1: NPC1-like intracellular cholesterol transporter 1 (Rattus norvegicus OX%3D10116)	none		34358	Niemann-Pick type C-1a	none				npc1a	NPC intracellular cholesterol transporter 1	LOC552375	Ccalc.v3.04276	2.21e-96	357	NPC1: NPC intracellular cholesterol transporter 1 (Sus scrofa OX%3D9823)	none
nrv2		Ccalc.v3.01397; Ccalc.v3.01399; Ccalc.v3.01398	Sodium/potassium-transporting ATPase subunit beta-2 (Drosophila melanogaster OX%3D7227	33953	nervana 2	none				nrv2		LOC410905	Ccalc.v3.01398	8.24e-74	281	nrv2: Sodium/potassium-transporting ATPase subunit beta-2 (Drosophila melanogaster OX%3D7227)		LOC410905
nrx-1	Ccalc.v3.11743, nrxn1a: Neurexin-1a (Danio rerio OX%3D7955)	none		42646	Neurexin 1	none				nrx-1	neurexin 1	Gene ID: 724217	Ccalc.v3.11743	7.46e-100	374	nrxn1a: Neurexin-1a (Danio rerio OX%3D7955)	none
nSyb		none		38196	neuronal Synaptobrevin	none				nSyb	vesicle-associated membrane protein 2	LOC408465	Ccalc.v3.07808	1.87e-72	279	Synaptobrevin (Tetronarce californica OX%3D7787)		LOC408465
oaz		none		36609	Lobe	none				oaz	zinc finger protein 423	LOC413466	Ccalc.v3.08185	6.82e-100	372	CG15084: Coiled-coil domain-containing protein 130 homolog (Drosophila melanogaster OX%3D7227)	LOC413466
OctBeta1R		Ccalc.v3.10728	Octopamine receptor beta-1R (Drosophila melanogaster OX%3D7227)	42652	Octopamine beta1 receptor	none				Octbeta1R	octopamine receptor beta-1R	LOC413698	Ccalc.v3.11105	1.89e-44	187	Protein of unknown function	LOC413698	LOC413698
ort		none		45910	ora transientless	none				Hiscl1	Histamine-gated chloride channel subunit 1	Gene ID: 409040	Ccalc.v3.09688	4.08e-102	375	GLRA3: Glycine receptor subunit alpha-3 (Homo sapiens OX%3D9606)	Gene ID: 409040	Gene ID: 409040
otp		none		37364	orthopedia	none				otp	homeobox protein orthopedia	LOC724282	Ccalc.v3.02436	0	743	Protein of unknown function	LOC724282
Pde1c		none		34594	phosphodiesterase 1c	Ccalc.v3.02674	3.68e-14	87.9	Protein of unknown function	Pde1c	calcium/calmodulin-dependent 3',5'-cyclic nucleotide phosphodiesterase 1C	LOC724389	Ccalc.v3.02195	1.54e-118	435	PRM: Paramyosin (Rhipicephalus microplus OX%3D6941)	none
Pka-C1		Ccalc.v3.04977	cAMP-dependent protein kinase catalytic subunit 1 (Drosophila melanogaster OX%3D7227)	34284	Protein kinase, cAMP-dependent, catalytic subunit 1	none				pkc	protein kinase C	GeneID-406106	Ccalc.v3.05172	7.94e-104	383	Pkc53E: Protein kinase C%2C brain isozyme (Drosophila melanogaster OX%3D7227)	GeneID-406106
ple		none		38746	pale	none				ple	tyrosine hydroxylase	GeneID-408930	Ccalc.v3.06927	1.14e-50	206	ple: Tyrosine 3-monooxygenase (Drosophila melanogaster OX%3D7227)	GeneID-408930
PoxN		Ccalc.v3.11568	Paired box pox-neuro protein (Drosophila melanogaster OX%3D7227)	36741	Pox Neuro	none				PoxN	paired box pox-neuro protein	LOC727035	Ccalc.v3.11568	1.66e-33	150	Paired box pox-neuro protein (Drosophila melanogaster OX%3D7227)
qvr		none		2768718	quiver	none				qvr	protein quiver	LOC100577019	Ccalc.v3.02230	8.91e-97	359	Protein of unknown function		LOC100577019
RapGAP1	Ccalc.v3.03500, RAP1GAP: Rap1 GTPase-activating protein 1 (Homo sapiens OX%3D9606)	none		34032	Rap GTPase activating protein 1	none				RapGAP1	rap1 GTPase-activating protein 1	LOC408271	Ccalc.v3.09345	2.76e-65	257	RAP1GAP: Rap1 GTPase-activating protein 1 (Homo sapiens OX%3D9606)		LOC408271
rbp6		Ccalc.v3.10909; Ccalc.v3.10299; Ccalc.v3.10305; Ccalc.v3.10289; Ccalc.v3.10287	RNA-binding protein Musashi homolog Rbp6 (Drosophila melanogaster OX%3D7227)	39919	RNA-binding protein 6	none				rbp6	RNA-binding protein Musashi homolog Rbp6	LOC551123	Ccalc.v3.10289	0	1088	Rbp6: RNA-binding protein Musashi homolog Rbp6 (Drosophila melanogaster OX%3D7227)		LOC551123
repo		none		47285	reversed polarity	none				repo	retinal homeobox protein Rx2	LOC410151	Ccalc.v3.05545	6.96e-65	252	Protein of unknown function	LOC410151	LOC410151
SoxN		none		44275	Sox Neuro	none				soxN	transcription factor Sox-2	LOC408411	Ccalc.v3.01033	8.82e-139	501	Protein of unknown function
Sulf1		Ccalc.v3.03529	Extracellular sulfatase SULF-1 homolog (Drosophila melanogaster OX%3D7227)	53437	Sulfated	Ccalc.v3.02587	1.53e-27	130	Protein of unknown function	Sulf1	extracellular sulfatase SULF-1 homolog	LOC410233	Ccalc.v3.03529	3.24e-122	446	Sulf1: Extracellular sulfatase SULF-1 homolog (Drosophila melanogaster OX%3D7227)		LOC410233
svp		Ccalc.v3.02835	Steroid receptor seven-up%2C isoforms B/C (Drosophila melanogaster OX%3D7227)	41491	seven up	none				svp	COUP transcription factor 2	LOC408872	Ccalc.v3.02838	5.32e-155	555	Protein of unknown function	LOC408872
Syt1	Ccalc.v3.09368, SYT1: Synaptotagmin-1 (Pongo abelii OX%3D9601)	Ccalc.v3.02226	Synaptotagmin 1 (Drosophila melanogaster OX%3D7227)	33473	Synaptotagmin 1	none				Syt1	synaptotagmin 1	Gene ID: 408613	Ccalc.v3.02226	6.89e-110	403	Syt1: Synaptotagmin 1 (Drosophila melanogaster OX%3D7227)		Gene ID: 408613
Tbh		Ccalc.v3.01257	Tyramine beta-hydroxylase (Drosophila melanogaster OX%3D7227)	31718	Tyramine beta hydroxylase	none				Tbh	tyramine beta hydroxylase	751102	Ccalc.v3.01257	1.01e-18	99	Tyramine beta-hydroxylase (Drosophila melanogaster OX%3D7227)
Tdc2		none		246620	Tyrosine decarboxylase 2	none				Tdc2	aromatic-L-amino-acid decarboxylase	LOC410948	Ccalc.v3.00282	6.89e-180	634	tdc-1: Tyrosine decarboxylase (Caenorhabditis elegans OX%3D6239)	LOC410948
Tret1-2	Ccalc.v3.02647,Ccalc.v3.11104, Ccalc.v3.11486, Ccalc.v3.13085, Ccalc.v3.04544, Ccalc.v3.12636, Ccalc.v3.12501, Ccalc.v3.04068, Ccalc.v3.06845, Ccalc.v3.07636,Ccalc.v3.14911, Ccalc.v3.14906,Ccalc.v3.09051, Ccalc.v3.09049, Ccalc.v3.08414,Ccalc.v3.06005,Ccalc.v3.09050, Ccalc.v3.06056, Facilitated trehalose transporter Tret1 (Apis mellifera ligustica OX%3D7469), Facilitated trehalose transporter Tret…	none		36249	Trehalose transporter 1-2	none				Tret1	trehalose transporter 1	GeneID-551643	Ccalc.v3.02647	9.57e-48	196	Tret1: Facilitated trehalose transporter Tret1 (Apis mellifera ligustica OX%3D7469)	GeneID-551643	GeneID-551643	Traniello et al. 2020 say that Tret1 in Apis is closely orthologous to Tret1-2 in Dmel
trh		none		38121	Tryptophan hydroxylase	none				TDH	tryptophan 5-hydroxylase 1	LOC411200	Ccalc.v3.07267	1.4e-55	220	TPH1: Tryptophan 5-hydroxylase 1 (Gallus gallus OX%3D9031)	LOC411200
trio	Ccalc.v3.06634, trio: Triple functional domain protein (Danio rerio OX%3D7955)	none		43974	trio	none				trio	triple functional domain protein	LOC408594	Ccalc.v3.06634	4.13e-92	344	trio: Triple functional domain protein (Danio rerio OX%3D7955)		LOC408594
trp		Ccalc.v3.14683	Transient receptor potential protein (Drosophila melanogaster OX%3D7227)	43542	transient receptor potential	none				trp	transient receptor potential	LOC724608	Ccalc.v3.14683	1.32e-53	215	Transient receptor potential protein (Drosophila melanogaster OX%3D7227)	LOC724608
Tsf1	Ccalc.v3.05604, Transferrin (Blaberus discoidalis OX%3D6981)	none		32821	transferrin 1	none				Tsf1	transferrin 1	GeneID-406078	Ccalc.v3.05604	1.98e-62	243	Transferrin (Blaberus discoidalis OX%3D6981)	GeneID-406078	GeneID-406078
VAchT		Ccalc.v3.00052	Vesicular acetylcholine transporter (Drosophila melanogaster OX%3D7227)	42795	vesicular acetylcholine transporter	none				VAchT	vesicular acetylcholine transporter	LOC725064	Ccalc.v3.00051	1.03e-82	311	Protein of unknown function	LOC725064	LOC725064
Vgat		none		36574	vesicular gaba transporter	none				Vgat	vesicular inhibitory amino acid transporter	LOC409089	Ccalc.v3.10940	0	1168	slc32a1: Vesicular inhibitory amino acid transporter (Xenopus tropicalis OX%3D8364)	LOC409089	LOC409089
VGlut		none		33427	vesicular glutamate transporter	none				VGlut	vesicular glutamate transporter 1	LOC410752	Ccalc.v3.02224	3.18e-49	200	SLC17A8: Vesicular glutamate transporter 3 (Homo sapiens OX%3D9606)	LOC410752
vkg		none		33726	viking	none				vkg	collagen alpha-5(IV) chain	LOC408551	Ccalc.v3.08888	9.6e-46	191	Protein of unknown function	LOC408551	LOC408551
Vmat		none		3346192	Vesicular monoamine transporter	none				Vmat	synaptic vesicular amine transporter	LOC408517	Ccalc.v3.05641	1.29e-55	222	SLC18A2: Synaptic vesicular amine transporter (Homo sapiens OX%3D9606)	LOC408517	LOC408517
vsx1		none		31470	visual system homeobox 1	none				vsx2	visual system homeobox 2	LOC411315	Ccalc.v3.13875	0	704	Protein of unknown function	LOC411315	LOC411315
wrapper		none		37555	wrapper	none				wrapper	neurotrimin	LOC409235	Ccalc.v3.10402	2.15e-69	267	Ppid: Peptidyl-prolyl cis-trans isomerase D (Mus musculus OX%3D10090	LOC409235
zyd		none		3354992	zydeco	none				zyd	sodium/potassium/calcium exchanger 4	LOC411976	Ccalc.v3.03768	1.59e-96	357	Slc24a5: Sodium/potassium/calcium exchanger 5 (Mus musculus OX%3D10090)	LOC411976
alrm		none		43074	astrocytic leucine-rich repeat molecule	none				alrm
apidaecin 1		none		Apid1	none	none				apodaecin 1	apidaecin 1	GeneID-406140					GeneID-406140
AstA		Ccalc.v3.11251	Allatostatins (Apis mellifera OX%3D7460)	42947	Allatostatin A	none				Apime-Asta	allatostatin A	GeneID-724880					GeneID-724880
bt		none		43814	bent	none				bt
ced6		Ccalc.v3.08223	PTB domain-containing adapter protein ced-6 (Drosophila melanogaster OX%3D7227)	35971	ced-6	none				ced6	PTB domain-containing engulfment adapter protein 1	LOC408480					LOC408480
CG8745		none		39530	CG8745	none				CG8745	alanine--glyoxylate aminotransferase 2-like	LOC408817						LOC408817
CG9259		none		35372	CG9259	none				CG9259
crz		Ccalc.v3.07653	Pro-corazonin (Apis mellifera OX%3D7460)	41742	Corazonin	none				AmCrz	corazonin	GeneID-503862					GeneID-503862
dati		none		43789	datilografo	none				dati
Ddc		Ccalc.v3.08875	Aromatic-L-amino-acid decarboxylase (Drosophila melanogaster OX%3D7227)	35190	Dopa decarboxylase	none				Ddc
ebony		none		42521	ebony	none				ebony	mycosubtilin synthase subunit C	LOC409109					LOC409109
egr		none		36054	eiger	none				egr	protein eiger	LOC725245
ey		none		43812	eyeless	none				ey
Fer2		none		41961	48 release 2	none
GlaZ		none		36447	Glial Lazarillo	none
Gs1		none		33172	glutamine synthetase 1	none				GlnS	glutamine synthetase	Gene ID: 410066					GeneID-410066
Gs2		Ccalc.v3.14337	Glutamine synthetase 2 cytoplasmic (Drosophila melanogaster OX%3D7227)	32087	glutamine synthetase 2	none				GlnS	glutamine synthetase	Gene ID: 410066						Gene ID: 410066
Idgf4		Ccalc.v3.12509	Chitinase-like protein Idgf4 (Drosophila melanogaster OX%3D7227)	31926	Imaginal disc growth 4	none				Idgf4		LOC413324					LOC413324	LOC413324
ilp1	Ccalc.v3.11259,ILP: Insulin-like peptide (Branchiostoma californiense OX%3D7738)	none		39149	insulin-like peptide 1	none				ilp1
ilp2		none		39150	insulin-like peptide 2	none				ilp2	insulin-like peptide 2	Gene ID: 726057					GeneID-726057
ilp3		none		39151	insulin-like peptide 3	none
ilp5		none		2768992	insulin-like peptide 5	none
mamo		none		32353	maternal gene required for meiosis	none				mamo	maternal gene required for meiosis	GeneID: 411028
moody		Ccalc.v3.03136, Ccalc.v3.03135	G-protein coupled receptor moody (Drosophila melanogaster OX%3D7227)	31168	moody	none				moody
MtNA		none		41202	Metallothionein A	none
ninaB		Ccalc.v3.07802	Carotenoid isomerooxygenase (Drosophila melanogaster OX%3D7227)	41678	neither inactivation nor afterpotential B	none				ninaB
Nus1	Ccalc.v3.14684, Nus1: Dehydrodolichyl diphosphate synthase complex subunit Nus1 (Mus musculus OX%3D10090)	none								Nus1	dehydrodolichyl diphosphate synthase complex subunit Nus1	LOC724564					LOC724564
Optix		none		44108	optix	none
Pdf		none		43193	pigment-dispersing factor	none
pdgy		none		32426	pudgy	none
prt		none		117368	portabella	none
Rh50		none		38589	Rh50	none				Rh50
SerT		none		37895	serotonin transporter	none
snpf		none		35286	short neuropeptide F precursor	none				snpf	short neuropeptide F	LOC100576163					LOC100576163
SPARC		none		43230	Secreted protein, acidic, cysteine-rich	none				SPARC	SPARC	LOC408937						LOC408937
toy		none		43833	twin of eyeless	none				toy
trpl		none		36003	transient receptor potential-like	none				trpL	transient-receptor-potential-like protein	LOC409631
tup		none		35147	tailup	none
vvl		Ccalc.v3.03574	POU domain protein CF1A (Drosophila melanogaster OX%3D7227)	38752	ventral veins lacking	Ccalc.v3.03574	2.84e-122	442	POU domain protein CF1A (Drosophila melanogaster OX%3D7227)
wdp		none		37548	windpipe	none				wdp	protein windpipe	LOC726414
wun2		none		53558	wunen-2	none				wun2
plce		Ccalc.v3.03257	1-phosphatidylinositol 4%2C5-bisphosphate phosphodiesterase epsilon-1 (Mus musculus OX%3D10090)							plce	1-phosphatidylinositol 4,5-bisphosphate phosphodiesterase epsilon-1	LOC408804	Ccalc.v3.03257	0	1301	Plce1: 1-phosphatidylinositol 4%2C5-bisphosphate phosphodiesterase epsilon-1 (Mus musculus OX%3D10090)	LOC408804	LOC408804
plce		Ccalc.v3.03257	1-phosphatidylinositol 4%2C5-bisphosphate phosphodiesterase epsilon-1 (Mus musculus OX%3D10090)							plce	1-phosphatidylinositol 4,5-bisphosphate phosphodiesterase classes I and II	LOC408791	Ccalc.v3.13685	0	1181	Plc21C, 1-phosphatidylinositol 4%2C5-bisphosphate phosphodiesterase classes I and II (Drosophila melanogaster OX%3D7227)	LOC408791	LOC408791

## Sheet: S5
Table S5: Conserved markers for each of 10 clusters of integrated brain atlas of neuron and glia cells using FindConservedMarkers in Seurat in R*
cluster	winter_p_val	winter_avg_log2FC	winter_pct.1	winter_pct.2	winter_p_val_adj	summer_p_val	summer_avg_log2FC	summer_pct.1	summer_pct.2	summer_p_val_adj	max_pval	minimump_p_val	geneID	gene_annotation
0	1.48551e-104	0.716462	0.941	0.724	1.98672e-100	1.77491e-173	0.849521	0.98	0.743	2.37377e-169	1.48551e-104	3.54983e-173	Ccalc.v3.00127	CAMTA1: Calmodulin-binding transcription activator 1 (Homo sapiens OX%3D9606)
0	1.48011e-29	0.292542	0.423	0.249	1.9795e-25	6.68035e-45	0.396946	0.673	0.471	8.9343e-41	1.48011e-29	1.33607e-44	Ccalc.v3.00253	Ndufa6: NADH dehydrogenase [ubiquinone] 1 alpha subcomplex subunit 6 (Mus musculus OX%3D10090)
0	1.17145e-89	0.496589	0.382	0.113	1.5667e-85	1.44149e-113	0.608353	0.522	0.195	1.92784e-109	1.17145e-89	2.88297e-113	Ccalc.v3.00298	Nmdar1: Glutamate [NMDA] receptor subunit 1 (Drosophila mojavensis OX%3D7230)
0	5.94242e-31	0.300813	0.942	0.902	7.94739e-27	1.64733e-112	0.576996	0.972	0.868	2.20314e-108	5.94242e-31	3.29466e-112	Ccalc.v3.00299	ISCU: Iron-sulfur cluster assembly enzyme ISCU%2C mitochondrial (Homo sapiens OX%3D9606)
0	1.26979e-78	0.302493	0.219	0.035	1.69822e-74	3.34244e-73	0.283775	0.196	0.032	4.47018e-69	3.34244e-73	2.53958e-78	Ccalc.v3.00431	rho: Protein rhomboid (Drosophila melanogaster OX%3D7227)
0	1.91482e-55	0.453663	0.15	0.022	2.56087e-51	1.23663e-48	0.434707	0.126	0.019	1.65387e-44	1.23663e-48	3.82963e-55	Ccalc.v3.00695	Gad1: BlastN glutamate decarboxylase (Apis mellifera, LOC408432)
0	4.31654e-61	0.440343	0.924	0.799	5.77294e-57	3.75951e-177	0.801331	0.987	0.898	5.02797e-173	4.31654e-61	7.51902e-177	Ccalc.v3.00871	shi: Dynamin (Drosophila melanogaster OX%3D7227)
0	1.03252e-62	0.454567	0.408	0.167	1.38089e-58	8.48828e-40	0.336413	0.3	0.138	1.13522e-35	8.48828e-40	2.06503e-62	Ccalc.v3.00917	unknown function
0	8.12921e-26	0.25276	0.553	0.368	1.0872e-21	1.75532e-43	0.340712	0.767	0.553	2.34756e-39	8.12921e-26	3.51064e-43	Ccalc.v3.01013	unknown function
0	1.82885e-42	0.285128	0.392	0.188	2.4459e-38	2.19096e-51	0.345362	0.452	0.232	2.93019e-47	1.82885e-42	4.38193e-51	Ccalc.v3.01022	unknown function
0	8.25842e-34	0.280009	0.997	0.941	1.10448e-29	7.7435e-52	0.316299	0.994	0.929	1.03562e-47	8.25842e-34	1.5487e-51	Ccalc.v3.01269	SRRM2: Serine/arginine repetitive matrix protein 2 (Homo sapiens OX%3D9606)
0	7.59431e-34	0.28564	0.217	0.081	1.01566e-29	8.92622e-31	0.270119	0.155	0.051	1.19379e-26	8.92622e-31	1.51886e-33	Ccalc.v3.01395	mKast: BlastN (Apis mellifera, LOC725542), arrd-17, Arrestin domain-containing protein 17 (Caenorhabditis elegans OX%3D6239)
0	9.27963e-98	0.614134	0.569	0.239	1.24106e-93	3.27966e-22	0.32466	0.372	0.234	4.38621e-18	3.27966e-22	1.85593e-97	Ccalc.v3.01414	Prohormone-3 (Apis mellifera OX%3D7460)
0	1.24338e-40	0.294722	0.272	0.106	1.6629e-36	4.83284e-40	0.269134	0.201	0.068	6.46344e-36	4.83284e-40	2.48676e-40	Ccalc.v3.01816	Togaram1: TOG array regulator of axonemal microtubules protein 1 (Mus musculus OX%3D10090)
0	4.62759e-35	0.416539	0.603	0.418	6.18894e-31	2.22232e-36	0.347281	0.561	0.38	2.97213e-32	4.62759e-35	4.44465e-36	Ccalc.v3.01819	TBC1D23: TBC1 domain family member 23 (Pongo abelii OX%3D9601)
0	2.84327e-22	0.260875	0.538	0.38	3.80258e-18	7.24545e-41	0.366862	0.847	0.7	9.69006e-37	2.84327e-22	1.44909e-40	Ccalc.v3.01934	unknown function
0	2.10288e-47	0.274554	0.239	0.075	2.81239e-43	8.21772e-53	0.431623	0.271	0.096	1.09904e-48	2.10288e-47	1.64354e-52	Ccalc.v3.01956	unknown function
0	1.01566e-104	0.658288	0.5	0.178	1.35834e-100	2.12072e-141	0.837247	0.531	0.178	2.83625e-137	1.01566e-104	4.24143e-141	Ccalc.v3.02225	liph: Lipase member H (Xenopus tropicalis OX%3D8364)
0	1.9988e-58	0.452646	0.904	0.719	2.6732e-54	4.64238e-62	0.386606	0.929	0.758	6.20871e-58	1.9988e-58	9.28475e-62	Ccalc.v3.02226	Syt1: BlastN (Apis mellifera, Gene ID, 408613) Synaptotagmin 1 (Drosophila melanogaster OX%3D7227)
0	1.12203e-26	0.273348	0.772	0.584	1.5006e-22	5.80303e-38	0.30397	0.558	0.345	7.76097e-34	1.12203e-26	1.16061e-37	Ccalc.v3.02235	unknown function
0	1.71489e-31	0.266685	0.88	0.713	2.29349e-27	6.9137e-73	0.551501	0.752	0.491	9.24639e-69	1.71489e-31	1.38274e-72	Ccalc.v3.02247	unknown function
0	4.40602e-30	0.275469	0.672	0.455	5.8926e-26	1.39678e-61	0.459221	0.545	0.29	1.86805e-57	4.40602e-30	2.79355e-61	Ccalc.v3.02249	unknown function
0	3.08166e-32	0.29864	0.619	0.408	4.12141e-28	9.90643e-57	0.427804	0.514	0.275	1.32489e-52	3.08166e-32	1.98129e-56	Ccalc.v3.02251	unknown function
0	1.28664e-28	0.258378	0.755	0.571	1.72075e-24	3.56888e-55	0.482567	0.64	0.399	4.77301e-51	1.28664e-28	7.13775e-55	Ccalc.v3.02252	unknown function
0	1.38847e-99	0.473442	0.412	0.117	1.85694e-95	5.65048e-75	0.552903	0.533	0.253	7.55695e-71	5.65048e-75	2.77694e-99	Ccalc.v3.02291	Dscam2: Down syndrome cell adhesion molecule-like protein Dscam2 (Drosophila melanogaster OX%3D7227)
0	3.70429e-72	0.524693	0.878	0.687	4.95412e-68	3.10243e-67	0.454191	0.82	0.613	4.14919e-63	3.10243e-67	7.40858e-72	Ccalc.v3.02310	UQCRFS1: Cytochrome b-c1 complex subunit Rieske%2C mitochondrial (Lagothrix lagotricha OX%3D9519)
0	1.24891e-21	0.276233	0.503	0.352	1.67029e-17	2.21806e-55	0.533496	0.622	0.424	2.96644e-51	1.24891e-21	4.43612e-55	Ccalc.v3.02333	PPM1L: Protein phosphatase 1L (Homo sapiens OX%3D9606)
0	5.12587e-188	1.03332	0.972	0.759	6.85534e-184	3.09358e-241	1.18169	0.977	0.737	4.13736e-237	5.12587e-188	6.18717e-241	Ccalc.v3.02479	Nckx30C: Sodium/potassium/calcium exchanger Nckx30C (Drosophila melanogaster OX%3D7227)
0	3.22615e-51	0.352562	0.496	0.251	4.31466e-47	4.4393e-116	0.679104	0.596	0.255	5.93712e-112	3.22615e-51	8.8786e-116	Ccalc.v3.02480	Nckx30C: Sodium/potassium/calcium exchanger Nckx30C (Drosophila melanogaster OX%3D7227)
0	4.6579e-59	0.258493	0.165	0.026	6.22948e-55	6.17756e-80	0.347332	0.217	0.037	8.26187e-76	4.6579e-59	1.23551e-79	Ccalc.v3.02511	Skeletor: Protein Skeletor%2C isoforms B/C (Drosophila melanogaster OX%3D7227)
0	6.62597e-41	0.387931	0.717	0.506	8.86157e-37	1.67702e-45	0.389112	0.814	0.638	2.24285e-41	6.62597e-41	3.35404e-45	Ccalc.v3.02655	aPKC: Atypical protein kinase C (Drosophila melanogaster OX%3D7227)
0	1.1159e-27	0.292717	0.685	0.504	1.49241e-23	2.61612e-28	0.27584	0.649	0.482	3.49879e-24	1.1159e-27	5.23223e-28	Ccalc.v3.02753	Pip5k1a: Phosphatidylinositol 4-phosphate 5-kinase type-1 alpha (Rattus norvegicus OX%3D10116)
0	6.33893e-42	0.278681	0.331	0.145	8.47768e-38	2.77366e-44	0.268095	0.26	0.1	3.7095e-40	6.33893e-42	5.54732e-44	Ccalc.v3.02871	unknown function
0	1.35053e-52	0.369825	0.466	0.23	1.8062e-48	3.55928e-86	0.477032	0.458	0.183	4.76019e-82	1.35053e-52	7.11857e-86	Ccalc.v3.02872	unknown function
0	1.43819e-44	0.358397	0.541	0.322	1.92343e-40	1.58271e-34	0.325477	0.604	0.42	2.11672e-30	1.58271e-34	2.87637e-44	Ccalc.v3.03006	Vha14-1: V-type proton ATPase subunit F 1 (Drosophila melanogaster OX%3D7227)
0	4.20144e-24	0.261334	0.426	0.265	5.61901e-20	1.07319e-59	0.446351	0.629	0.388	1.43528e-55	4.20144e-24	2.14638e-59	Ccalc.v3.03547	PRDX5: Peroxiredoxin-5%2C mitochondrial (Homo sapiens OX%3D9606)
0	2.68407e-38	0.291489	0.453	0.249	3.58968e-34	1.94037e-39	0.267078	0.324	0.154	2.59505e-35	2.68407e-38	3.88074e-39	Ccalc.v3.03764	unknown function
0	1.07863e-39	0.376426	0.829	0.637	1.44255e-35	3.32063e-57	0.418929	0.783	0.567	4.44101e-53	1.07863e-39	6.64126e-57	Ccalc.v3.03780	elav: BlastN, ELAV-like protein 2 (Apis mellifera, LOC410689), fne, BlastN, found in neurons (Apis mellifera, LOC410689), elavl4, ELAV-like protein 4 (Danio rerio OX%3D7955)
0	2.08738e-22	0.251694	0.426	0.275	2.79166e-18	7.57817e-24	0.271078	0.63	0.48	1.0135e-19	2.08738e-22	1.51563e-23	Ccalc.v3.03896	ATPsynCF6: ATP synthase-coupling factor 6%2C mitochondrial (Drosophila melanogaster OX%3D7227)
0	7.0105e-59	0.302208	0.325	0.113	9.37584e-55	3.06111e-70	0.372777	0.394	0.155	4.09392e-66	7.0105e-59	6.12221e-70	Ccalc.v3.04461	ncs-2: Neuronal calcium sensor 2 (Caenorhabditis elegans OX%3D6239)
0	2.35826e-56	0.443136	0.816	0.598	3.15394e-52	1.00183e-27	0.286658	0.68	0.513	1.33984e-23	1.00183e-27	4.71653e-56	Ccalc.v3.04489	unknown function
0	3.57928e-41	0.329735	0.467	0.258	4.78692e-37	3.12302e-80	0.527441	0.654	0.373	4.17672e-76	3.57928e-41	6.24603e-80	Ccalc.v3.04654	stnA: Protein stoned-A (Drosophila melanogaster OX%3D7227)
0	5.56625e-41	0.294105	0.382	0.181	7.4443e-37	2.71573e-78	0.435083	0.34	0.108	3.63202e-74	5.56625e-41	5.43147e-78	Ccalc.v3.05120	Dbt: Lipoamide acyltransferase component of branched-chain alpha-keto acid dehydrogenase complex%2C mitochondrial (Mus musculus OX%3D10090)
0	1.02612e-82	0.400689	0.364	0.109	1.37234e-78	7.00735e-54	0.267014	0.227	0.066	9.37163e-50	7.00735e-54	2.05225e-82	Ccalc.v3.05122	unknown function
0	1.00391e-38	0.384517	0.651	0.432	1.34263e-34	2.79413e-61	0.59527	0.577	0.357	3.73687e-57	1.00391e-38	5.58826e-61	Ccalc.v3.05444	KCNIP2: Kv channel-interacting protein 2 (Homo sapiens OX%3D9606)
0	9.9798e-43	0.398511	0.774	0.57	1.3347e-38	1.52111e-30	0.339824	0.869	0.737	2.03433e-26	1.52111e-30	1.99596e-42	Ccalc.v3.05456	Complexin-2 (Narke japonica OX%3D62965)
0	7.54338e-88	0.587435	0.877	0.638	1.00885e-83	2.31781e-65	0.424497	0.702	0.435	3.09984e-61	2.31781e-65	1.50868e-87	Ccalc.v3.05508	Rab3-GEF: MAP kinase-activating death domain protein (Drosophila melanogaster OX%3D7227)
0	1.6922e-50	0.422815	0.679	0.449	2.26314e-46	1.03494e-28	0.275717	0.639	0.47	1.38412e-24	1.03494e-28	3.38439e-50	Ccalc.v3.05958	inpp5f: Phosphatidylinositide phosphatase SAC2 (Danio rerio OX%3D7955)
0	7.12134e-30	0.254301	0.587	0.368	9.52408e-26	4.23111e-64	0.386435	0.615	0.312	5.65868e-60	7.12134e-30	8.46221e-64	Ccalc.v3.05995	twk-18: TWiK family of potassium channels protein 18 (Caenorhabditis elegans OX%3D6239)
0	9.42692e-94	0.599318	0.712	0.387	1.26076e-89	1.64601e-77	0.464822	0.551	0.268	2.20138e-73	1.64601e-77	1.88538e-93	Ccalc.v3.06050	unc80: Protein unc-80 homolog (Drosophila melanogaster OX%3D7227)
0	1.49817e-28	0.266314	0.518	0.328	2.00365e-24	3.09566e-43	0.389266	0.659	0.454	4.14013e-39	1.49817e-28	6.19131e-43	Ccalc.v3.06053	Map2: Microtubule-associated protein 2 (Rattus norvegicus OX%3D10116)
0	6.36912e-43	0.273188	0.195	0.055	8.51806e-39	1.25533e-33	0.28137	0.252	0.109	1.67887e-29	1.25533e-33	1.27382e-42	Ccalc.v3.06846	unknown function
0	3.12456e-105	0.627668	0.728	0.386	4.17878e-101	4.419e-148	0.733769	0.717	0.32	5.90997e-144	3.12456e-105	8.83799e-148	Ccalc.v3.07141	unknown function
0	9.59144e-47	0.386926	0.693	0.449	1.28276e-42	9.3386e-58	0.421635	0.671	0.437	1.24894e-53	9.59144e-47	1.86772e-57	Ccalc.v3.07266	TSPAN7: Tetraspanin-7 (Homo sapiens OX%3D9606)
0	1.13876e-81	0.522521	0.721	0.411	1.52298e-77	2.14516e-33	0.263881	0.502	0.316	2.86894e-29	2.14516e-33	2.27752e-81	Ccalc.v3.07268	Aplip1: JNK-interacting protein 1 (Drosophila melanogaster OX%3D7227)
0	4.3659e-55	0.438412	0.728	0.482	5.83895e-51	6.13784e-85	0.580453	0.811	0.576	8.20875e-81	4.3659e-55	1.22757e-84	Ccalc.v3.07314	Stx6: Syntaxin-6 (Rattus norvegicus OX%3D10116)
0	1.86597e-21	0.256624	0.175	0.076	2.49555e-17	5.39845e-27	0.266306	0.167	0.065	7.21988e-23	1.86597e-21	1.07969e-26	Ccalc.v3.07759	unknown function
0	2.742e-53	0.457069	0.622	0.381	3.66715e-49	1.79034e-76	0.544099	0.848	0.646	2.3944e-72	2.742e-53	3.58068e-76	Ccalc.v3.07808	nSyb: BlastN (Apis mellifera, LOC408465) Synaptobrevin (Tetronarce californica OX%3D7787)
0	3.8284e-62	0.345523	0.247	0.063	5.12011e-58	2.59312e-42	0.292927	0.17	0.046	3.46803e-38	2.59312e-42	7.65681e-62	Ccalc.v3.08000	unknown function
0	1.1025e-46	0.365766	0.423	0.209	1.47449e-42	7.37519e-27	0.276305	0.459	0.301	9.86358e-23	7.37519e-27	2.205e-46	Ccalc.v3.08297	Lar: Tyrosine-protein phosphatase Lar (Drosophila melanogaster OX%3D7227)
0	5.04727e-31	0.265123	0.527	0.329	6.75022e-27	2.8343e-41	0.311358	0.517	0.314	3.7906e-37	5.04727e-31	5.6686e-41	Ccalc.v3.09004	unknown function
0	5.39613e-46	0.251144	0.217	0.064	7.21678e-42	3.95184e-93	0.437861	0.27	0.052	5.28519e-89	5.39613e-46	7.90367e-93	Ccalc.v3.09628	Dscam2: Down syndrome cell adhesion molecule-like protein Dscam2 (Drosophila melanogaster OX%3D7227)
0	7.88123e-62	0.403309	0.511	0.247	1.05404e-57	3.97107e-57	0.370807	0.435	0.207	5.3109e-53	3.97107e-57	1.57625e-61	Ccalc.v3.09999	Cadps: BlastN (Apis mellifera, LOC408653) Calcium-dependent secretion activator (Drosophila melanogaster OX%3D7227)
0	5.45412e-62	0.445736	0.679	0.407	7.29434e-58	6.6168e-27	0.264999	0.572	0.406	8.84931e-23	6.6168e-27	1.09082e-61	Ccalc.v3.10084	su(w[a]): Protein suppressor of white apricot (Drosophila melanogaster OX%3D7227)
0	9.20895e-81	0.585621	0.875	0.702	1.2316e-76	4.53899e-186	0.928553	0.922	0.676	6.07045e-182	9.20895e-81	9.07798e-186	Ccalc.v3.10157	Sap47: Synapse-associated protein of 47 kDa (Drosophila melanogaster OX%3D7227)
0	2.64905e-20	0.301096	0.581	0.433	3.54284e-16	9.49277e-55	0.412199	0.559	0.322	1.26956e-50	2.64905e-20	1.89855e-54	Ccalc.v3.10170	unknown function
0	8.52401e-55	0.398901	0.689	0.411	1.14e-50	3.18765e-56	0.373366	0.581	0.332	4.26316e-52	8.52401e-55	6.3753e-56	Ccalc.v3.10190	OtopLc: Proton channel OtopLc (Drosophila melanogaster OX%3D7227)
0	2.19563e-57	0.538936	0.773	0.539	2.93643e-53	1.31634e-193	1.12996	0.976	0.821	1.76048e-189	2.19563e-57	2.63268e-193	Ccalc.v3.10658	futsch: Microtubule-associated protein futsch (Drosophila melanogaster OX%3D7227)
0	1.04036e-97	0.619975	0.701	0.36	1.39138e-93	4.41156e-38	0.317212	0.515	0.318	5.90002e-34	4.41156e-38	2.08072e-97	Ccalc.v3.10662	CG1090: Probable sodium/potassium/calcium exchanger CG1090 (Drosophila melanogaster OX%3D7227)
0	1.87535e-49	0.368984	0.316	0.122	2.50809e-45	2.1553e-36	0.303135	0.207	0.077	2.8825e-32	2.1553e-36	3.7507e-49	Ccalc.v3.11154	unknown function
0	1.32952e-31	0.280566	0.306	0.149	1.7781e-27	5.89781e-31	0.378666	0.433	0.261	7.88773e-27	5.89781e-31	2.65904e-31	Ccalc.v3.11159	Ih: BlastN, hyperpolarization-activated ion channel (Apis mellifera, Gene ID, 406072), HCN4, Potassium/sodium hyperpolarization-activated cyclic nucleotide-gated channel 4 (Homo sapiens OX%3D9606)
0	1.75271e-68	0.441059	0.525	0.254	2.34408e-64	2.73637e-62	0.389671	0.527	0.273	3.65963e-58	2.73637e-62	3.50543e-68	Ccalc.v3.11280	Rgs7: Regulator of G-protein signaling 7 (Mus musculus OX%3D10090)
0	8.3583e-93	0.539439	0.971	0.869	1.11784e-88	1.16034e-183	0.795844	0.975	0.852	1.55183e-179	8.3583e-93	2.32067e-183	Ccalc.v3.11364	Snap25: Synaptosomal-associated protein 25 (Drosophila melanogaster OX%3D7227)
0	5.24676e-37	0.264405	0.361	0.177	7.01702e-33	9.12727e-35	0.335111	0.519	0.334	1.22068e-30	9.12727e-35	1.04935e-36	Ccalc.v3.11462	SLC12A6: Solute carrier family 12 member 6 (Homo sapiens OX%3D9606)
0	2.53503e-52	0.469256	0.556	0.32	3.39035e-48	1.98761e-31	0.334962	0.5	0.326	2.65823e-27	1.98761e-31	5.07006e-52	Ccalc.v3.12137	Retrovirus-related Pol polyprotein from transposon TNT 1-94 (Nicotiana tabacum OX%3D4097)
0	1.75141e-52	0.459167	0.917	0.825	2.34234e-48	9.2381e-74	0.453875	0.958	0.846	1.2355e-69	1.75141e-52	1.84762e-73	Ccalc.v3.12586	COX7C: Cytochrome c oxidase subunit 7C%2C mitochondrial (Macaca silenus OX%3D54601)
0	1.31732e-21	0.326563	0.733	0.614	1.76178e-17	1.36224e-36	0.346912	0.801	0.647	1.82186e-32	1.31732e-21	2.72449e-36	Ccalc.v3.13314	unknown function
0	1.49626e-58	0.367057	0.315	0.108	2.0011e-54	3.42934e-46	0.331917	0.322	0.137	4.5864e-42	3.42934e-46	2.99253e-58	Ccalc.v3.13352	Gabbr2: Gamma-aminobutyric acid type B receptor subunit 2 (Rattus norvegicus OX%3D10116)
0	3.48954e-32	0.307675	0.848	0.701	4.66691e-28	1.58581e-34	0.288791	0.719	0.525	2.12086e-30	3.48954e-32	3.17162e-34	Ccalc.v3.13376	cora: Protein 4.1 homolog (Drosophila melanogaster OX%3D7227)
0	8.22447e-96	0.413617	0.385	0.104	1.09994e-91	1.01972e-63	0.377387	0.263	0.077	1.36377e-59	1.01972e-63	1.64489e-95	Ccalc.v3.13699	unknown function
0	1.29985e-52	0.283921	0.294	0.102	1.73842e-48	9.9754e-102	0.529627	0.415	0.129	1.33411e-97	1.29985e-52	1.99508e-101	Ccalc.v3.13700	AREL1: Apoptosis-resistant E3 ubiquitin protein ligase 1 (Homo sapiens OX%3D9606)
0	1.59442e-65	0.520869	0.798	0.573	2.13238e-61	1.65416e-57	0.461982	0.776	0.561	2.21227e-53	1.65416e-57	3.18884e-65	Ccalc.v3.13814	unknown function
0	4.40047e-60	0.519899	0.761	0.53	5.88519e-56	3.03307e-70	0.525379	0.833	0.638	4.05642e-66	4.40047e-60	6.06613e-70	Ccalc.v3.13815	ERC1: ELKS/Rab6-interacting/CAST family member 1 (Homo sapiens OX%3D9606)
0	1.03986e-90	0.540008	0.331	0.083	1.39071e-86	8.7894e-34	0.399606	0.269	0.125	1.17549e-29	8.7894e-34	2.07972e-90	Ccalc.v3.14071	unknown function
0	1.20179e-46	0.273692	0.191	0.05	1.60728e-42	6.53856e-42	0.259707	0.196	0.061	8.74466e-38	6.53856e-42	2.40359e-46	Ccalc.v3.14073	SETMAR: Histone-lysine N-methyltransferase SETMAR (Homo sapiens OX%3D9606)
0	1.78874e-29	0.299405	0.706	0.499	2.39226e-25	8.32491e-63	0.531373	0.788	0.58	1.11337e-58	1.78874e-29	1.66498e-62	Ccalc.v3.14081	para: Sodium channel protein para (Drosophila melanogaster OX%3D7227)
1	2.33215e-19	0.304065	0.677	0.507	3.11902e-15	6.84684e-41	0.465257	0.778	0.582	9.15697e-37	2.33215e-19	1.36937e-40	Ccalc.v3.00090	CAC: Voltage-dependent calcium channel type A subunit alpha-1 (Apis mellifera OX%3D7460)
1	9.3713e-67	0.27664	0.193	0.028	1.25332e-62	8.89445e-71	0.395784	0.319	0.088	1.18954e-66	9.3713e-67	1.77889e-70	Ccalc.v3.00282	tdc2: BlastN, aromatic-L-amino-acid decarboxylase (Apis mellifera, LOC410948), tdc-1 Tyrosine decarboxylase (Caenorhabditis elegans OX%3D6239)
1	2.23267e-19	0.257824	0.35	0.201	2.98597e-15	4.76374e-52	0.491984	0.432	0.198	6.37103e-48	2.23267e-19	9.52749e-52	Ccalc.v3.00326	unknown function
1	1.79365e-51	0.544738	0.637	0.379	2.39882e-47	7.53418e-79	0.57726	0.562	0.245	1.00762e-74	1.79365e-51	1.50684e-78	Ccalc.v3.01008	NXN: Nucleoredoxin (Bos taurus OX%3D9913)
1	7.94352e-34	0.360193	0.999	0.948	1.06237e-29	5.37757e-25	0.267593	0.998	0.94	7.19196e-21	5.37757e-25	1.5887e-33	Ccalc.v3.01269	SRRM2: Serine/arginine repetitive matrix protein 2 (Homo sapiens OX%3D9606)
1	5.41443e-45	0.450303	0.571	0.29	7.24126e-41	4.99225e-67	0.643852	0.636	0.322	6.67664e-63	5.41443e-45	9.98451e-67	Ccalc.v3.01387	gprs: Serine-enriched protein (Drosophila melanogaster OX%3D7227)
1	1.16866e-39	0.371607	0.229	0.071	1.56296e-35	6.60548e-19	0.291401	0.291	0.156	8.83418e-15	6.60548e-19	2.33732e-39	Ccalc.v3.01871	unknown function
1	9.47708e-32	0.272171	0.257	0.099	1.26746e-27	4.92064e-59	0.38831	0.345	0.117	6.58086e-55	9.47708e-32	9.84128e-59	Ccalc.v3.02212	garnl3: GTPase-activating Rap/Ran-GAP domain-like protein 3 (Danio rerio OX%3D7955)
1	3.64658e-22	0.297183	0.355	0.2	4.87693e-18	8.45325e-29	0.355668	0.512	0.334	1.13054e-24	3.64658e-22	1.69065e-28	Ccalc.v3.02456	unknown function
1	9.61156e-63	0.567044	0.38	0.131	1.28545e-58	2.33994e-45	0.382321	0.358	0.15	3.12944e-41	2.33994e-45	1.92231e-62	Ccalc.v3.02507	RAB28: Ras-related protein Rab-28 (Bos taurus OX%3D9913)
1	3.99268e-29	0.446578	0.607	0.428	5.33981e-25	1.35012e-18	0.354321	0.585	0.472	1.80566e-14	1.35012e-18	7.98536e-29	Ccalc.v3.02598	NIT2: Omega-amidase NIT2 (Bos taurus OX%3D9913)
1	2.2326e-57	0.591302	0.451	0.193	2.98587e-53	6.56285e-83	0.645819	0.439	0.151	8.77716e-79	2.2326e-57	1.31257e-82	Ccalc.v3.02831	OTOF: Otoferlin (Homo sapiens OX%3D9606)
1	2.7476e-106	0.521446	0.412	0.093	3.67463e-102	6.50371e-195	0.855726	0.671	0.16	8.69807e-191	2.7476e-106	1.30074e-194	Ccalc.v3.02909	Ac78C: Adenylyl cyclase 78C (Drosophila melanogaster OX%3D7227)
1	3.68159e-25	0.437426	0.723	0.575	4.92376e-21	1.29471e-24	0.326463	0.814	0.698	1.73154e-20	1.29471e-24	7.36318e-25	Ccalc.v3.03036	Ank2: Ankyrin-2 (Mus musculus OX%3D10090)
1	2.30903e-109	0.697102	0.595	0.197	3.0881e-105	1.07938e-255	1.21277	0.937	0.287	1.44356e-251	2.30903e-109	2.15875e-255	Ccalc.v3.03257	Plce1: BlastN (Apis mellifera, LOC408804), 1-phosphatidylinositol 4%2C5-bisphosphate phosphodiesterase epsilon-1 (Mus musculus OX%3D10090)
1	1.43818e-46	0.529988	0.799	0.612	1.92343e-42	7.06053e-50	0.558256	0.749	0.569	9.44275e-46	1.43818e-46	1.41211e-49	Ccalc.v3.03565	Appl: BlastN (Apis mellifera, LOC551733) Amyloid-beta-like protein (Drosophila melanogaster OX%3D7227)
1	4.29223e-80	0.548104	0.506	0.175	5.74043e-76	5.60852e-82	0.504832	0.439	0.141	7.50083e-78	4.29223e-80	1.1217e-81	Ccalc.v3.03996	Slco4a1: Solute carrier organic anion transporter family member 4A1 (Mus musculus OX%3D10090)
1	9.35505e-16	0.281823	0.398	0.267	1.25114e-11	8.24698e-18	0.293398	0.494	0.359	1.10295e-13	9.35505e-16	1.6494e-17	Ccalc.v3.04011	SEPTIN4: Septin-4 (Macaca fascicularis OX%3D9541)
1	1.37711e-51	0.405856	0.515	0.23	1.84174e-47	7.92442e-61	0.430704	0.382	0.139	1.05981e-56	1.37711e-51	1.58488e-60	Ccalc.v3.04683	Dpp6: Dipeptidyl aminopeptidase-like protein 6 (Mus musculus OX%3D10090)
1	1.76372e-14	0.265977	0.39	0.262	2.35881e-10	1.30661e-103	0.665653	0.559	0.205	1.74745e-99	1.76372e-14	2.61321e-103	Ccalc.v3.04975	unknown function
1	2.41158e-147	0.928052	0.993	0.843	3.22525e-143	4.33641e-233	1.22731	0.994	0.795	5.79952e-229	2.41158e-147	8.67282e-233	Ccalc.v3.05172	Pkc: BlastN, protein kinase C (Apis mellifera, GeneID-406106), Pkc53E, Protein kinase C%2C brain isozyme (Drosophila melanogaster OX%3D7227)
1	8.9884e-52	0.517552	0.928	0.823	1.20211e-47	5.55117e-66	0.556219	0.86	0.68	7.42414e-62	8.9884e-52	1.11023e-65	Ccalc.v3.05664	Rlip: RalA-binding protein 1 (Drosophila melanogaster OX%3D7227)
1	1.70109e-23	0.324018	0.846	0.742	2.27503e-19	3.81871e-147	0.879448	0.964	0.725	5.10714e-143	1.70109e-23	7.63742e-147	Ccalc.v3.05794	mub: BlastN poly(rC)-binding protein 3(Apis mellifera, LOC408372, Drosophila melanogaster, 40436), PCBP3: Poly(rC)-binding protein 3 (Homo sapiens OX%3D9606)
1	2.00951e-84	0.601871	0.516	0.18	2.68752e-80	1.34287e-60	0.431041	0.425	0.16	1.79596e-56	1.34287e-60	4.01903e-84	Ccalc.v3.05844	unknown function
1	1.08322e-92	0.743343	0.65	0.277	1.44869e-88	3.50048e-45	0.276291	0.603	0.319	4.68154e-41	3.50048e-45	2.16643e-92	Ccalc.v3.06061	CG42342: Collagen alpha chain CG42342 (Drosophila melanogaster OX%3D7227)
1	7.6611e-45	0.343483	0.358	0.137	1.0246e-40	1.59525e-28	0.264735	0.302	0.138	2.13349e-24	1.59525e-28	1.53222e-44	Ccalc.v3.06607	Baiap3: BAI1-associated protein 3 (Mus musculus OX%3D10090)
1	1.57394e-18	0.347579	0.75	0.641	2.10499e-14	5.66539e-24	0.385352	0.783	0.71	7.5769e-20	1.57394e-18	1.13308e-23	Ccalc.v3.06762	CBX5: Chromobox protein homolog 5 (Homo sapiens OX%3D9606)
1	3.55907e-69	0.719548	0.655	0.34	4.7599e-65	7.96447e-39	0.572878	0.38	0.181	1.06517e-34	7.96447e-39	7.11814e-69	Ccalc.v3.06929	unknown function
1	4.30962e-31	0.37866	0.734	0.5	5.76369e-27	3.38804e-42	0.467674	0.823	0.588	4.53116e-38	4.30962e-31	6.77607e-42	Ccalc.v3.06937	Rdl: Gamma-aminobutyric acid receptor subunit beta (Musca domestica OX%3D7370)
1	7.55247e-28	0.377882	0.838	0.734	1.01007e-23	1.30199e-35	0.394308	0.943	0.881	1.74128e-31	7.55247e-28	2.60398e-35	Ccalc.v3.07091	PRPF4B: Serine/threonine-protein kinase PRP4 homolog (Homo sapiens OX%3D9606)
1	1.04079e-45	0.364872	0.308	0.107	1.39196e-41	1.00922e-68	0.415621	0.313	0.087	1.34973e-64	1.04079e-45	2.01844e-68	Ccalc.v3.07240	Rasd1: Dexamethasone-induced Ras-related protein 1 (Rattus norvegicus OX%3D10116)
1	3.08998e-29	0.27835	0.252	0.101	4.13254e-25	5.51311e-41	0.467428	0.345	0.147	7.37324e-37	3.08998e-29	1.10262e-40	Ccalc.v3.07487	SYT9: Synaptotagmin-9 (Homo sapiens OX%3D9606)
1	1.44324e-44	0.569426	0.718	0.5	1.93019e-40	5.90386e-49	0.498138	0.665	0.421	7.89582e-45	1.44324e-44	1.18077e-48	Ccalc.v3.07526	Ten-a: Teneurin-a (Drosophila melanogaster OX%3D7227)
1	5.46889e-225	0.951457	0.569	0.084	7.31409e-221	4.67127e-63	0.338337	0.245	0.057	6.24736e-59	4.67127e-63	1.09378e-224	Ccalc.v3.07556	unknown function
1	1.5066e-32	0.872285	0.309	0.142	2.01493e-28	4.98775e-60	0.971006	0.371	0.142	6.67062e-56	1.5066e-32	9.97551e-60	Ccalc.v3.08018	unknown function
1	1.6351e-39	0.265093	0.197	0.053	2.18679e-35	1.50541e-67	0.37647	0.281	0.072	2.01334e-63	1.6351e-39	3.01083e-67	Ccalc.v3.08703	unknown function
1	2.22045e-47	0.341333	0.291	0.096	2.96963e-43	1.07599e-73	0.499994	0.438	0.161	1.43904e-69	2.22045e-47	2.15199e-73	Ccalc.v3.09412	unknown function
1	2.11935e-82	0.633998	0.442	0.144	2.83442e-78	1.56417e-95	0.860079	0.463	0.151	2.09192e-91	2.11935e-82	3.12833e-95	Ccalc.v3.09767	Dscam2: Down syndrome cell adhesion molecule-like protein Dscam2 (Drosophila melanogaster OX%3D7227)
1	7.95101e-51	0.518189	0.49	0.211	1.06337e-46	2.91385e-53	0.526962	0.475	0.207	3.89699e-49	7.95101e-51	5.82771e-53	Ccalc.v3.09898	unknown function
1	2.36649e-68	0.624876	0.689	0.353	3.16494e-64	1.68321e-109	0.717748	0.806	0.385	2.25113e-105	2.36649e-68	3.36642e-109	Ccalc.v3.09911	Itpr: Inositol 1%2C4%2C5-trisphosphate receptor (Drosophila melanogaster OX%3D7227)
1	6.72636e-137	0.769006	0.613	0.173	8.99584e-133	8.74441e-274	1.4739	0.793	0.205	1.16948e-269	6.72636e-137	1.74888e-273	Ccalc.v3.10659	Tk: BlastN, tachykinins (Apis mellifera, Gene ID, 406083), Atk, Tachykinins (Apis mellifera OX%3D7460)
1	2.87212e-24	0.386241	0.377	0.208	3.84117e-20	7.07366e-32	0.470526	0.426	0.229	9.46031e-28	2.87212e-24	1.41473e-31	Ccalc.v3.10689	CA10: Carbonic anhydrase-related protein 10 (Pongo abelii OX%3D9601)
1	1.96836e-32	0.400363	0.736	0.489	2.63248e-28	2.39099e-98	0.727838	0.829	0.459	3.19771e-94	1.96836e-32	4.78199e-98	Ccalc.v3.10869	unknown function
1	4.65454e-76	0.674571	0.628	0.312	6.22498e-72	1.91945e-101	0.70539	0.741	0.359	2.56708e-97	4.65454e-76	3.8389e-101	Ccalc.v3.10873	RASGRF1: Ras-specific guanine nucleotide-releasing factor 1 (Homo sapiens OX%3D9606)
1	1.26084e-81	0.543217	0.442	0.136	1.68625e-77	1.5581e-141	0.688284	0.446	0.092	2.08381e-137	1.26084e-81	3.11621e-141	Ccalc.v3.11208	unknown function
1	8.14195e-15	0.264422	0.926	0.9	1.0889e-10	1.73306e-29	0.336834	0.976	0.948	2.31779e-25	8.14195e-15	3.46612e-29	Ccalc.v3.11230	gw: Protein Gawky (Drosophila melanogaster OX%3D7227)
1	7.15838e-93	0.55404	0.469	0.142	9.57362e-89	4.02839e-119	0.598375	0.449	0.113	5.38757e-115	7.15838e-93	8.05679e-119	Ccalc.v3.11353	NPR1: Atrial natriuretic peptide receptor 1 (Homo sapiens OX%3D9606)
1	9.56485e-57	0.550873	0.933	0.853	1.2792e-52	6.4046e-45	0.521616	0.801	0.677	8.56551e-41	6.4046e-45	1.91297e-56	Ccalc.v3.12372	Mi-2: Chromodomain-helicase-DNA-binding protein Mi-2 homolog (Drosophila melanogaster OX%3D7227)
1	6.96575e-136	0.75345	0.577	0.153	9.316e-132	1.7264e-257	1.22609	0.876	0.247	2.30889e-253	6.96575e-136	3.4528e-257	Ccalc.v3.13656	unknown function
1	1.61739e-18	0.383114	0.56	0.419	2.16309e-14	2.94846e-29	0.418809	0.627	0.484	3.94327e-25	1.61739e-18	5.89691e-29	Ccalc.v3.14107	Rab8a: Ras-related protein Rab-8A (Rattus norvegicus OX%3D10116)
1	3.59161e-20	0.321491	0.376	0.226	4.80342e-16	1.91728e-59	0.520952	0.458	0.205	2.56418e-55	3.59161e-20	3.83457e-59	Ccalc.v3.14566	unknown function
1	2.20674e-25	0.255533	0.291	0.136	2.95129e-21	5.48079e-80	0.684118	0.536	0.229	7.33001e-76	2.20674e-25	1.09616e-79	Ccalc.v3.14679	jdp: J domain-containing protein (Manduca sexta OX%3D7130)
2	1.7681e-24	0.251341	0.475	0.248	2.36465e-20	2.96869e-25	0.271777	0.522	0.284	3.97032e-21	1.7681e-24	5.93738e-25	Ccalc.v3.00048	ChT: High-affinity choline transporter 1 (Drosophila melanogaster OX%3D7227)
2	2.86112e-99	0.840625	0.883	0.485	3.82647e-95	7.38611e-103	0.955345	0.923	0.574	9.87819e-99	2.86112e-99	1.47722e-102	Ccalc.v3.00090	CAC: Voltage-dependent calcium channel type A subunit alpha-1 (Apis mellifera OX%3D7460)
2	7.66594e-33	0.414398	0.772	0.494	1.02524e-28	8.81864e-89	0.749785	0.911	0.558	1.17941e-84	7.66594e-33	1.76373e-88	Ccalc.v3.00092	CAC: Voltage-dependent calcium channel type A subunit alpha-1 (Apis mellifera OX%3D7460)
2	6.6025e-75	0.42681	0.394	0.1	8.83018e-71	3.01668e-53	0.263306	0.245	0.055	4.03451e-49	3.01668e-53	1.3205e-74	Ccalc.v3.00114	unknown function
2	3.22267e-63	0.410452	0.364	0.099	4.31e-59	3.07174e-70	0.383324	0.323	0.075	4.10814e-66	3.22267e-63	6.14347e-70	Ccalc.v3.00115	SLC16A14: Monocarboxylate transporter 14 (Homo sapiens OX%3D9606)
2	2.93371e-21	0.264689	0.506	0.296	3.92354e-17	2.25083e-30	0.321739	0.619	0.356	3.01026e-26	2.93371e-21	4.50165e-30	Ccalc.v3.00273	TRAPPC11: Trafficking protein particle complex subunit 11 (Gallus gallus OX%3D9031)
2	1.14251e-50	0.4847	0.557	0.245	1.52799e-46	3.30363e-58	0.467971	0.396	0.13	4.41828e-54	1.14251e-50	6.60727e-58	Ccalc.v3.00455	Arr1: Phosrestin-2 (Drosophila melanogaster OX%3D7227)
2	1.82691e-25	0.292693	0.532	0.301	2.4433e-21	2.36002e-34	0.368797	0.531	0.279	3.15629e-30	1.82691e-25	4.72004e-34	Ccalc.v3.00493	unknown function
2	1.39215e-16	0.275592	0.76	0.549	1.86186e-12	7.31402e-37	0.386153	0.774	0.494	9.78177e-33	1.39215e-16	1.4628e-36	Ccalc.v3.00498	unknown function
2	1.10405e-37	0.499615	0.853	0.611	1.47656e-33	1.54596e-127	1.15075	0.885	0.432	2.06757e-123	1.10405e-37	3.09193e-127	Ccalc.v3.00587	Pka-R1: cAMP-dependent protein kinase type I regulatory subunit (Drosophila melanogaster OX%3D7227)
2	1.18388e-58	0.544071	0.711	0.37	1.58332e-54	1.30914e-24	0.281075	0.522	0.299	1.75085e-20	1.30914e-24	2.36776e-58	Ccalc.v3.00604	unknown function
2	6.47108e-219	0.849775	0.662	0.107	8.65442e-215	1.76063e-292	1.10306	0.761	0.119	2.35467e-288	6.47108e-219	3.52126e-292	Ccalc.v3.00684	unknown function
2	3.11509e-94	0.668525	0.681	0.256	4.16612e-90	7.09389e-139	0.881186	0.779	0.282	9.48737e-135	3.11509e-94	1.41878e-138	Ccalc.v3.00685	CACNB2: Voltage-dependent L-type calcium channel subunit beta-2 (Homo sapiens OX%3D9606)
2	0	1.78786	0.864	0.067	0	0	1.00143	0.622	0.054	0	0	0	Ccalc.v3.00918	unknown function
2	0	0.936887	0.634	0.032	0	2.98005e-213	0.575045	0.436	0.035	3.98551e-209	2.98005e-213	0	Ccalc.v3.00919	unknown function
2	6.28013e-73	0.348987	0.272	0.048	8.39905e-69	1.55801e-113	0.393463	0.312	0.04	2.08368e-109	6.28013e-73	3.11602e-113	Ccalc.v3.00920	unknown function
2	4.52701e-65	0.587965	0.749	0.376	6.05442e-61	3.1058e-163	0.850698	0.786	0.234	4.1537e-159	4.52701e-65	6.21161e-163	Ccalc.v3.01008	NXN: Nucleoredoxin (Bos taurus OX%3D9913)
2	3.76569e-31	0.304931	0.345	0.143	5.03624e-27	6.83826e-27	0.308249	0.436	0.226	9.14549e-23	6.83826e-27	7.53139e-31	Ccalc.v3.01014	INO80B: INO80 complex subunit B (Homo sapiens OX%3D9606)
2	3.27919e-112	0.744157	0.732	0.276	4.38559e-108	6.89163e-95	0.722738	0.827	0.393	9.21687e-91	6.89163e-95	6.55839e-112	Ccalc.v3.01019	Npc1b: NPC intracellular cholesterol transporter 1 homolog 1b (Drosophila melanogaster OX%3D7227)
2	4.17028e-216	1.52971	1	0.828	5.57733e-212	4.58376e-267	1.53463	1	0.895	6.13033e-263	4.17028e-216	9.16753e-267	Ccalc.v3.01020	sif: Protein still life%2C isoforms C/SIF type 2 (Drosophila melanogaster OX%3D7227)
2	1.1317e-56	0.326805	0.309	0.078	1.51354e-52	1.04265e-182	0.699117	0.571	0.096	1.39444e-178	1.1317e-56	2.08531e-182	Ccalc.v3.01104	unknown function
2	3.93756e-100	0.724085	0.692	0.272	5.26609e-96	1.47569e-85	0.59065	0.637	0.244	1.97359e-81	1.47569e-85	7.87511e-100	Ccalc.v3.01112	unknown function
2	4.24376e-289	1.98178	0.972	0.36	5.67561e-285	2.06235e-286	2.53262	0.987	0.476	2.75818e-282	2.06235e-286	8.48752e-289	Ccalc.v3.01128	tun: Protein N-terminal glutamine amidohydrolase (Anopheles gambiae OX%3D7165)
2	1.05941e-31	0.28631	0.33	0.131	1.41686e-27	4.78143e-227	0.97722	0.728	0.146	6.39468e-223	1.05941e-31	9.56285e-227	Ccalc.v3.01134	unknown function
2	4.33092e-19	0.305627	0.715	0.501	5.79218e-15	1.39226e-26	0.279708	0.677	0.41	1.86201e-22	4.33092e-19	2.78452e-26	Ccalc.v3.01296	Igfals: Insulin-like growth factor-binding protein complex acid labile subunit (Mus musculus OX%3D10090)
2	1.10878e-22	0.264294	0.404	0.21	1.48288e-18	6.07319e-41	0.307387	0.37	0.142	8.12228e-37	1.10878e-22	1.21464e-40	Ccalc.v3.01335	Uck: Uridine-cytidine kinase (Drosophila melanogaster OX%3D7227)
2	2.03195e-144	1.06135	0.838	0.363	2.71753e-140	2.1238e-110	0.881672	0.892	0.504	2.84037e-106	2.1238e-110	4.0639e-144	Ccalc.v3.01372	unknown function
2	3.71917e-266	1.54605	0.923	0.252	4.97402e-262	2.58494e-228	1.37889	0.914	0.304	3.4571e-224	2.58494e-228	7.43834e-266	Ccalc.v3.01387	gprs: Serine-enriched protein (Drosophila melanogaster OX%3D7227)
2	1.7067e-22	0.319644	0.643	0.419	2.28253e-18	5.9814e-44	0.436551	0.712	0.408	7.99953e-40	1.7067e-22	1.19628e-43	Ccalc.v3.01403	rdgB: Protein retinal degeneration B (Drosophila melanogaster OX%3D7227)
2	2.27226e-66	0.618736	0.953	0.766	3.03892e-62	2.58494e-76	0.527432	0.9	0.53	3.4571e-72	2.27226e-66	5.16988e-76	Ccalc.v3.01433	Ttd14: TRPL translocation defect protein 14 (Drosophila melanogaster OX%3D7227)
2	9.5877e-64	0.618234	0.892	0.603	1.28226e-59	4.09127e-20	0.304272	0.772	0.567	5.47167e-16	4.09127e-20	1.91754e-63	Ccalc.v3.01482	unknown function
2	1.88667e-71	0.416797	0.366	0.09	2.52324e-67	2.90302e-60	0.38476	0.343	0.095	3.8825e-56	2.90302e-60	3.77335e-71	Ccalc.v3.01745	unknown function
2	3.1057e-107	0.864787	0.855	0.428	4.15357e-103	6.94661e-38	0.415915	0.805	0.53	9.2904e-34	6.94661e-38	6.2114e-107	Ccalc.v3.01848	zig-8: Zwei Ig domain protein zig-8 (Caenorhabditis elegans OX%3D6239)
2	8.13839e-82	0.379935	0.334	0.063	1.08843e-77	0	1.34066	0.761	0.097	0	8.13839e-82	0	Ccalc.v3.01871	unknown function
2	2.01875e-83	0.453881	0.426	0.107	2.69988e-79	1.06189e-55	0.376514	0.538	0.21	1.42017e-51	1.06189e-55	4.0375e-83	Ccalc.v3.01916	unknown function
2	1.04744e-38	0.280164	0.23	0.062	1.40084e-34	1.29111e-48	0.418001	0.502	0.213	1.72674e-44	1.04744e-38	2.58223e-48	Ccalc.v3.02143	Fbf1: Fas-binding factor 1 (Mus musculus OX%3D10090)
2	6.03918e-163	1.06608	0.87	0.342	8.07681e-159	2.06765e-187	1.50663	0.869	0.354	2.76527e-183	6.03918e-163	4.13529e-187	Ccalc.v3.02200	Cadm1: Cell adhesion molecule 1 (Rattus norvegicus OX%3D10116)
2	4.27779e-103	0.621229	0.572	0.167	5.72112e-99	5.49757e-145	1.09516	0.73	0.246	7.35245e-141	4.27779e-103	1.09951e-144	Ccalc.v3.02201	Klkb1: Plasma kallikrein (Mus musculus OX%3D10090)
2	1.33359e-72	0.379258	0.372	0.09	1.78354e-68	2.59303e-127	0.576101	0.511	0.109	3.46792e-123	1.33359e-72	5.18607e-127	Ccalc.v3.02212	garnl3: GTPase-activating Rap/Ran-GAP domain-like protein 3 (Danio rerio OX%3D7955)
2	9.62702e-45	0.473228	0.328	0.108	1.28752e-40	2.37624e-201	1.77051	0.626	0.129	3.17799e-197	9.62702e-45	4.75249e-201	Ccalc.v3.02331	HELLS: Lymphoid-specific helicase (Homo sapiens OX%3D9606)
2	2.94756e-74	0.485471	0.458	0.133	3.94207e-70	7.18861e-74	0.452734	0.474	0.148	9.61404e-70	7.18861e-74	5.89512e-74	Ccalc.v3.02507	RAB28: Ras-related protein Rab-28 (Bos taurus OX%3D9913)
2	1.18573e-132	0.528846	0.46	0.077	1.5858e-128	3.8587e-132	0.509423	0.372	0.051	5.16063e-128	3.8587e-132	2.37146e-132	Ccalc.v3.02549	unknown function
2	1.077e-21	0.291612	0.445	0.25	1.44038e-17	2.0494e-167	1.03372	0.887	0.362	2.74087e-163	1.077e-21	4.0988e-167	Ccalc.v3.02624	Dgk: Diacylglycerol kinase 1 (Drosophila melanogaster OX%3D7227)
2	2.50713e-114	0.627451	0.509	0.119	3.35304e-110	3.27668e-158	1.12049	0.951	0.413	4.38223e-154	2.50713e-114	6.55336e-158	Ccalc.v3.02674	Pde1c: BlastN, phosphodiesterase 1c (Drosophila melanogaster, 34594)
2	1.67992e-65	0.385937	0.387	0.107	2.24673e-61	1.56727e-62	0.410508	0.398	0.122	2.09606e-58	1.56727e-62	3.35985e-65	Ccalc.v3.02706	Cirl: Latrophilin Cirl (Drosophila ananassae OX%3D7217)
2	2.56092e-71	0.657122	0.768	0.398	3.42498e-67	1.34e-130	0.913885	0.863	0.402	1.79211e-126	2.56092e-71	2.67999e-130	Ccalc.v3.02781	ncaph: Condensin complex subunit 2 (Xenopus laevis OX%3D8355)
2	7.63822e-118	0.549764	0.487	0.099	1.02154e-113	5.64102e-250	1.13786	0.838	0.171	7.5443e-246	7.63822e-118	1.1282e-249	Ccalc.v3.02909	Ac78C: Adenylyl cyclase 78C (Drosophila melanogaster OX%3D7227)
2	5.09309e-26	0.312035	0.6	0.353	6.8115e-22	1.32133e-20	0.275207	0.564	0.358	1.76714e-16	1.32133e-20	1.01862e-25	Ccalc.v3.02926	DHX57: Putative ATP-dependent RNA helicase DHX57 (Homo sapiens OX%3D9606)
2	1.72463e-20	0.263411	0.558	0.336	2.30652e-16	2.29687e-26	0.301641	0.564	0.328	3.07184e-22	1.72463e-20	4.59375e-26	Ccalc.v3.02927	CG34384: Diacylglycerol kinase eta (Drosophila melanogaster OX%3D7227)
2	1.29477e-37	0.427966	0.611	0.339	1.73162e-33	2.31695e-39	0.405335	0.735	0.427	3.09869e-35	1.29477e-37	4.63391e-39	Ccalc.v3.02946	osgep: Probable tRNA N6-adenosine threonylcarbamoyltransferase (Nematostella vectensis OX%3D45351)
2	3.02279e-19	0.257627	0.475	0.278	4.04268e-15	4.48403e-48	0.468912	0.474	0.203	5.99695e-44	3.02279e-19	8.96807e-48	Ccalc.v3.02961	Slc9a3: Sodium/hydrogen exchanger 3 (Mus musculus OX%3D10090)
2	3.84918e-115	0.603725	0.513	0.118	5.14789e-111	4.97595e-171	0.862397	0.619	0.131	6.65484e-167	3.84918e-115	9.9519e-171	Ccalc.v3.02976	unknown function
2	1.3983e-52	0.604574	0.849	0.564	1.87009e-48	1.54361e-103	0.83759	0.949	0.686	2.06443e-99	1.3983e-52	3.08722e-103	Ccalc.v3.03036	Ank2: Ankyrin-2 (Mus musculus OX%3D10090)
2	8.62116e-16	0.303056	0.819	0.637	1.15299e-11	1.11236e-58	0.531412	0.954	0.782	1.48767e-54	8.62116e-16	2.22472e-58	Ccalc.v3.03158	FEZ2: Fasciculation and elongation protein zeta-2 (Homo sapiens OX%3D9606)
2	6.40058e-90	0.478246	0.413	0.095	8.56013e-86	3.976e-256	1.07062	0.754	0.143	5.3175e-252	6.40058e-90	7.952e-256	Ccalc.v3.03168	Reticulocalbin-2 (Crotalus adamanteus OX%3D8729)
2	2.28748e-193	0.986733	0.783	0.19	3.05928e-189	6.59267e-280	2.11096	0.984	0.325	8.81703e-276	2.28748e-193	1.31853e-279	Ccalc.v3.03257	Plce1: BlastN (Apis mellifera, LOC408804), 1-phosphatidylinositol 4%2C5-bisphosphate phosphodiesterase epsilon-1 (Mus musculus OX%3D10090)
2	0.00419687	0.292746	0.387	0.319	1	2.03592e-09	0.27708	0.467	0.335	2.72283e-05	0.00419687	4.07183e-09	Ccalc.v3.03394	UTP14A: U3 small nucleolar RNA-associated protein 14 homolog A (Bos taurus OX%3D9913)
2	1.26368e-56	0.269421	0.264	0.057	1.69005e-52	8.84625e-50	0.276433	0.328	0.098	1.1831e-45	8.84625e-50	2.52737e-56	Ccalc.v3.03475	Fas2: BlastN (Apis mellifera, LOC409849) Fasciclin-2 (Drosophila melanogaster OX%3D7227)
2	1.20516e-81	0.446167	0.432	0.11	1.61178e-77	1.49746e-192	0.847653	0.743	0.172	2.00271e-188	1.20516e-81	2.99493e-192	Ccalc.v3.03501	unknown function
2	3.54927e-33	0.361718	0.547	0.291	4.7468e-29	3.25628e-127	0.805301	0.75	0.277	4.35495e-123	3.54927e-33	6.51256e-127	Ccalc.v3.03613	Ppp1r9a: Neurabin-1 (Rattus norvegicus OX%3D10116)
2	3.82105e-48	0.458201	0.66	0.34	5.11027e-44	1.40274e-27	0.303919	0.571	0.325	1.87603e-23	1.40274e-27	7.6421e-48	Ccalc.v3.03626	bab2: Protein bric-a-brac 2 (Drosophila melanogaster OX%3D7227)
2	2.48895e-46	0.365837	0.391	0.14	3.32873e-42	1.45523e-139	0.854146	0.81	0.29	1.94622e-135	2.48895e-46	2.91045e-139	Ccalc.v3.03670	CG31760: Probable G-protein coupled receptor CG31760 (Drosophila melanogaster OX%3D7227)
2	8.92562e-109	0.479917	0.426	0.082	1.19371e-104	5.15089e-164	0.573568	0.443	0.058	6.88879e-160	8.92562e-109	1.03018e-163	Ccalc.v3.03675	unknown function
2	2.89989e-61	0.602012	0.925	0.644	3.87832e-57	3.62286e-91	0.91204	0.947	0.673	4.84521e-87	2.89989e-61	7.24572e-91	Ccalc.v3.03679	Rims2: Regulating synaptic membrane exocytosis protein 2 (Mus musculus OX%3D10090)
2	4.58341e-37	0.359391	0.451	0.202	6.12985e-33	2.05718e-27	0.267733	0.394	0.189	2.75128e-23	2.05718e-27	9.16682e-37	Ccalc.v3.03769	unknown function
2	9.29402e-31	0.304002	0.494	0.25	1.24298e-26	8.06357e-24	0.279398	0.489	0.277	1.07842e-19	8.06357e-24	1.8588e-30	Ccalc.v3.03784	Gramd1b: Protein Aster-B (Mus musculus OX%3D10090)
2	6.14463e-81	0.381664	0.343	0.07	8.21783e-77	7.31453e-73	0.359501	0.294	0.059	9.78245e-69	7.31453e-73	1.22893e-80	Ccalc.v3.03826	unknown function
2	1.80143e-72	0.604132	0.658	0.285	2.40924e-68	3.16735e-30	0.279362	0.4	0.185	4.23602e-26	3.16735e-30	3.60287e-72	Ccalc.v3.03879	unknown function
2	3.53766e-33	0.342636	0.591	0.319	4.73127e-29	6.18022e-57	0.505996	0.637	0.308	8.26543e-53	3.53766e-33	1.23604e-56	Ccalc.v3.03935	unknown function
2	2.35439e-28	0.286821	0.409	0.194	3.14876e-24	6.83914e-200	1.02357	0.754	0.188	9.14667e-196	2.35439e-28	1.36783e-199	Ccalc.v3.03977	Pka-R2: cAMP-dependent protein kinase type II regulatory subunit (Drosophila melanogaster OX%3D7227)
2	1.67381e-260	1.0479	0.811	0.147	2.23856e-256	2.75817e-248	0.956563	0.724	0.12	3.68878e-244	2.75817e-248	3.34762e-260	Ccalc.v3.03996	Slco4a1: Solute carrier organic anion transporter family member 4A1 (Mus musculus OX%3D10090)
2	2.50037e-42	0.423667	0.6	0.293	3.34399e-38	3.22562e-67	0.541725	0.719	0.341	4.31395e-63	2.50037e-42	6.45124e-67	Ccalc.v3.04218	TRIM71: E3 ubiquitin-protein ligase TRIM71 (Bos taurus OX%3D9913)
2	2.68375e-38	0.356253	0.491	0.228	3.58925e-34	1.49639e-89	0.54248	0.578	0.195	2.00127e-85	2.68375e-38	2.99277e-89	Ccalc.v3.04285	unknown function
2	2.58699e-92	0.686074	0.655	0.251	3.45985e-88	4.06102e-297	1.39509	0.876	0.192	5.43121e-293	2.58699e-92	8.12204e-297	Ccalc.v3.04532	rhpn2-b: Rhophilin-2-B (Xenopus laevis OX%3D8355)
2	2.0607e-62	0.488082	0.487	0.176	2.75598e-58	3.46244e-98	0.549358	0.498	0.132	4.63066e-94	2.0607e-62	6.92487e-98	Ccalc.v3.04652	unknown function
2	1.49444e-77	0.598044	0.679	0.287	1.99867e-73	1.69959e-98	0.715353	0.699	0.275	2.27303e-94	1.49444e-77	3.39918e-98	Ccalc.v3.04653	MPP5: MAGUK p55 subfamily member 5 (Pongo abelii OX%3D9601)
2	3.34279e-246	1.23109	0.845	0.196	4.47065e-242	1.16981e-107	0.565711	0.526	0.135	1.5645e-103	1.16981e-107	6.68558e-246	Ccalc.v3.04683	Dpp6: Dipeptidyl aminopeptidase-like protein 6 (Mus musculus OX%3D10090)
2	6.01414e-115	0.661587	0.615	0.18	8.04331e-111	2.60662e-39	0.347507	0.387	0.156	3.48609e-35	2.60662e-39	1.20283e-114	Ccalc.v3.04692	Jph3: Junctophilin-3 (Mus musculus OX%3D10090)
2	3.36637e-93	0.818521	0.834	0.432	4.50218e-89	2.19543e-137	1.12663	0.865	0.401	2.93617e-133	3.36637e-93	4.39087e-137	Ccalc.v3.04754	unknown function
2	4.5169e-39	0.408471	0.674	0.37	6.04091e-35	1.24711e-55	0.512393	0.651	0.33	1.66788e-51	4.5169e-39	2.49421e-55	Ccalc.v3.04830	lin-10: Protein lin-10 (Caenorhabditis elegans OX%3D6239)
2	5.9266e-271	1.3781	0.821	0.171	7.92624e-267	6.76825e-294	1.29567	0.825	0.16	9.05186e-290	5.9266e-271	1.35365e-293	Ccalc.v3.04886	CYRIB: CYFIP-related Rac1 interactor B (Homo sapiens OX%3D9606)
2	1.24464e-43	0.331433	0.362	0.129	1.66458e-39	2.57193e-115	0.725826	0.717	0.261	3.4397e-111	1.24464e-43	5.14385e-115	Ccalc.v3.04977	Pka-C1: cAMP-dependent protein kinase catalytic subunit 1 (Drosophila melanogaster OX%3D7227)
2	3.26098e-24	0.309603	0.451	0.243	4.36124e-20	2.17575e-41	0.490959	0.5	0.24	2.90984e-37	3.26098e-24	4.35149e-41	Ccalc.v3.05090	unknown function
2	1.65146e-194	1.3205	1	0.85	2.20867e-190	1.39589e-75	0.594114	0.987	0.81	1.86686e-71	1.39589e-75	3.30292e-194	Ccalc.v3.05172	Pkc: BlastN, protein kinase C (Apis mellifera, GeneID-406106), Pkc53E, Protein kinase C%2C brain isozyme (Drosophila melanogaster OX%3D7227)
2	1.4429e-66	0.560525	0.655	0.294	1.92973e-62	1.24707e-83	0.603165	0.765	0.349	1.66783e-79	1.4429e-66	2.49414e-83	Ccalc.v3.05186	unknown function
2	1.8628e-59	0.568789	0.796	0.459	2.49131e-55	6.35919e-38	0.376043	0.568	0.29	8.50478e-34	6.35919e-38	3.7256e-59	Ccalc.v3.05357	unknown function
2	1.58857e-54	0.528926	0.683	0.352	2.12455e-50	3.74822e-80	0.612996	0.728	0.331	5.01287e-76	1.58857e-54	7.49644e-80	Ccalc.v3.05429	unknown function
2	7.11834e-23	0.311768	0.717	0.463	9.52007e-19	4.37782e-34	0.268328	0.717	0.387	5.8549e-30	7.11834e-23	8.75564e-34	Ccalc.v3.05444	KCNIP2: Kv channel-interacting protein 2 (Homo sapiens OX%3D9606)
2	1.23042e-273	1.57909	0.928	0.281	1.64556e-269	4.14532e-271	1.14645	0.832	0.176	5.54395e-267	4.14532e-271	2.46084e-273	Ccalc.v3.05471	unknown function
2	4.93168e-156	0.77762	0.664	0.161	6.59563e-152	2.69365e-96	0.644189	0.557	0.17	3.60249e-92	2.69365e-96	9.86336e-156	Ccalc.v3.05473	Mblk-1: BlastN (Apis mellifera, GeneID-408521), Mushroom body large-type Kenyon cell-specific protein 1 (Apis mellifera OX%3D7460)
2	6.27201e-191	1.4688	0.987	0.637	8.38818e-187	4.65794e-268	1.94911	0.996	0.6	6.22953e-264	6.27201e-191	9.31589e-268	Ccalc.v3.05474	unknown function
2	1.31253e-19	0.279698	0.47	0.275	1.75538e-15	1.10947e-19	0.257601	0.757	0.521	1.48381e-15	1.31253e-19	2.21895e-19	Ccalc.v3.05560	BRCA2: Breast cancer type 2 susceptibility protein homolog (Felis catus OX%3D9685)
2	9.55827e-123	0.940354	0.985	0.82	1.27832e-118	7.57455e-153	1.16614	0.956	0.678	1.01302e-148	9.55827e-123	1.51491e-152	Ccalc.v3.05664	Rlip: RalA-binding protein 1 (Drosophila melanogaster OX%3D7227)
2	3.5906e-73	0.629974	0.792	0.396	4.80207e-69	1.34985e-78	0.704166	0.854	0.455	1.80529e-74	3.5906e-73	2.69969e-78	Ccalc.v3.05713	GluClalpha: Glutamate-gated chloride channel (Drosophila melanogaster OX%3D7227)
2	7.97781e-63	0.596611	0.943	0.733	1.06695e-58	1.45887e-140	0.963861	0.996	0.737	1.95109e-136	7.97781e-63	2.91774e-140	Ccalc.v3.05794	mub: BlastN poly(rC)-binding protein 3(Apis mellifera, LOC408372, Drosophila melanogaster, 40436), PCBP3: Poly(rC)-binding protein 3 (Homo sapiens OX%3D9606)
2	2.02787e-186	0.931817	0.74	0.165	2.71208e-182	4.23377e-231	0.999315	0.728	0.134	5.66224e-227	2.02787e-186	8.46753e-231	Ccalc.v3.05844	unknown function
2	3.84807e-62	0.487183	0.558	0.221	5.14641e-58	2.28459e-62	0.443383	0.524	0.199	3.05541e-58	3.84807e-62	4.56918e-62	Ccalc.v3.05897	Tulp4: Tubby-related protein 4 (Mus musculus OX%3D10090)
2	2.51614e-149	0.74552	0.602	0.131	3.36509e-145	2.17043e-43	0.30602	0.319	0.105	2.90273e-39	2.17043e-43	5.03228e-149	Ccalc.v3.05904	unknown function
2	8.80429e-51	0.543626	0.819	0.532	1.17749e-46	1.77498e-22	0.284535	0.786	0.543	2.37386e-18	1.77498e-22	1.76086e-50	Ccalc.v3.06016	unknown function
2	1.8452e-145	0.952938	0.734	0.237	2.46777e-141	2.10731e-284	1.58559	0.945	0.291	2.81832e-280	1.8452e-145	4.21462e-284	Ccalc.v3.06119	INPP5A: Inositol polyphosphate-5-phosphatase A (Homo sapiens OX%3D9606)
2	4.07157e-19	0.258778	0.447	0.259	5.44532e-15	4.98763e-44	0.433497	0.495	0.223	6.67046e-40	4.07157e-19	9.97526e-44	Ccalc.v3.06600	cpo: Protein couch potato (Drosophila melanogaster OX%3D7227)
2	1.35333e-115	0.617847	0.525	0.124	1.80994e-111	3.67577e-141	0.625841	0.544	0.114	4.91598e-137	1.35333e-115	7.35154e-141	Ccalc.v3.06607	Baiap3: BAI1-associated protein 3 (Mus musculus OX%3D10090)
2	5.0734e-22	0.335427	0.838	0.634	6.78517e-18	8.92947e-42	0.491711	0.903	0.697	1.19423e-37	5.0734e-22	1.78589e-41	Ccalc.v3.06762	CBX5: Chromobox protein homolog 5 (Homo sapiens OX%3D9606)
2	3.13131e-28	0.278224	0.489	0.251	4.18782e-24	2.25841e-29	0.268359	0.489	0.245	3.0204e-25	3.13131e-28	4.51682e-29	Ccalc.v3.06814	Mctp: Multiple C2 and transmembrane domain-containing protein (Drosophila melanogaster OX%3D7227)
2	1.80705e-26	0.282335	0.364	0.171	2.41675e-22	9.98569e-81	0.516227	0.522	0.172	1.33549e-76	1.80705e-26	1.99714e-80	Ccalc.v3.06827	Fbxl16: F-box/LRR-repeat protein 16 (Rattus norvegicus OX%3D10116)
2	4.01659e-156	1.08913	0.866	0.325	5.37178e-152	6.83764e-66	0.55982	0.498	0.177	9.14466e-62	6.83764e-66	8.03317e-156	Ccalc.v3.06929	unknown function
2	2e-152	1.17754	0.949	0.48	2.6748e-148	6.26149e-123	1.09131	0.967	0.583	8.37412e-119	6.26149e-123	4e-152	Ccalc.v3.06937	Rdl: Gamma-aminobutyric acid receptor subunit beta (Musca domestica OX%3D7370)
2	1.89292e-152	0.740476	0.606	0.133	2.53159e-148	1.69972e-87	0.444364	0.356	0.074	2.2732e-83	1.69972e-87	3.78583e-152	Ccalc.v3.07064	DDR2: Discoidin domain-containing receptor 2 (Homo sapiens OX%3D9606)
2	1.5261e-33	0.295477	0.315	0.117	2.041e-29	2.10595e-42	0.257588	0.318	0.102	2.81649e-38	1.5261e-33	4.21189e-42	Ccalc.v3.07240	Rasd1: Dexamethasone-induced Ras-related protein 1 (Rattus norvegicus OX%3D10116)
2	5.1157e-40	0.375466	0.557	0.268	6.84174e-36	5.81816e-39	0.389408	0.555	0.283	7.78121e-35	5.81816e-39	1.02314e-39	Ccalc.v3.07468	Protein mesh (Bombyx mori OX%3D7091)
2	4.28817e-87	0.420506	0.398	0.087	5.735e-83	1.72404e-239	0.918385	0.697	0.11	2.30573e-235	4.28817e-87	3.44808e-239	Ccalc.v3.07487	SYT9: Synaptotagmin-9 (Homo sapiens OX%3D9606)
2	1.25265e-61	0.382194	0.436	0.131	1.67529e-57	5.74532e-84	0.371828	0.319	0.059	7.68379e-80	1.25265e-61	1.14906e-83	Ccalc.v3.07556	unknown function
2	1.10304e-65	0.476621	0.598	0.237	1.4752e-61	3.09719e-56	0.334697	0.336	0.096	4.14218e-52	3.09719e-56	2.20607e-65	Ccalc.v3.07561	unknown function
2	8.48793e-213	1.29868	0.921	0.351	1.13518e-208	4.38905e-84	0.677826	0.849	0.438	5.86992e-80	4.38905e-84	1.69759e-212	Ccalc.v3.07592	tipE: Protein tipE (Drosophila melanogaster OX%3D7227)
2	1.06727e-38	0.424655	0.675	0.395	1.42736e-34	2.54023e-140	0.755435	0.726	0.229	3.39731e-136	1.06727e-38	5.08046e-140	Ccalc.v3.07598	Magi1: Membrane-associated guanylate kinase%2C WW and PDZ domain-containing protein 1 (Mus musculus OX%3D10090)
2	2.9269e-44	0.405195	0.487	0.208	3.91444e-40	1.26409e-29	0.29117	0.487	0.248	1.6906e-25	1.26409e-29	5.85381e-44	Ccalc.v3.07713	GA18610: Ribosome biogenesis protein BOP1 homolog (Drosophila pseudoobscura pseudoobscura OX%3D46245)
2	9.87016e-23	0.305804	0.751	0.513	1.32004e-18	6.58265e-40	0.381971	0.624	0.332	8.80364e-36	9.87016e-23	1.31653e-39	Ccalc.v3.07901	unknown function
2	2.4878e-89	0.403868	0.364	0.071	3.32718e-85	3.63863e-164	0.56481	0.471	0.067	4.8663e-160	2.4878e-89	7.27726e-164	Ccalc.v3.08062	Cacng5: Voltage-dependent calcium channel gamma-5 subunit (Rattus norvegicus OX%3D10116)
2	2.84268e-24	0.252776	0.343	0.16	3.80181e-20	2.68792e-37	0.381005	0.498	0.245	3.59483e-33	2.84268e-24	5.37584e-37	Ccalc.v3.08093	LIN7B: Protein lin-7 homolog B (Homo sapiens OX%3D9606)
2	4.26104e-121	0.878017	0.813	0.355	5.69872e-117	9.91569e-254	1.34867	0.918	0.293	1.32612e-249	4.26104e-121	1.98314e-253	Ccalc.v3.08104	SRGAP1: SLIT-ROBO Rho GTPase-activating protein 1 (Homo sapiens OX%3D9606)
2	5.09136e-51	0.541484	0.736	0.4	6.80918e-47	5.03762e-25	0.32304	0.631	0.386	6.73731e-21	5.03762e-25	1.01827e-50	Ccalc.v3.08130	KCNH6: Potassium voltage-gated channel subfamily H member 6 (Gallus gallus OX%3D9031)
2	2.93178e-47	0.453058	0.621	0.311	3.92097e-43	4.96904e-22	0.270103	0.546	0.331	6.64559e-18	4.96904e-22	5.86356e-47	Ccalc.v3.08368	Lis-1: Lissencephaly-1 homolog (Drosophila grimshawi OX%3D7222)
2	1.30074e-33	0.34754	0.526	0.271	1.73961e-29	3.96432e-28	0.321582	0.641	0.387	5.30188e-24	3.96432e-28	2.60148e-33	Ccalc.v3.08855	Elongation factor 1-alpha (Apis mellifera OX%3D7460)
2	1.04991e-67	0.659567	0.685	0.313	1.40416e-63	5.0654e-32	0.383546	0.542	0.286	6.77446e-28	5.0654e-32	2.09983e-67	Ccalc.v3.08879	unknown function
2	6.63297e-15	0.254923	0.745	0.547	8.87093e-11	1.19256e-22	0.350689	0.858	0.721	1.59493e-18	6.63297e-15	2.38512e-22	Ccalc.v3.09220	wos2: Protein wos2 (Schizosaccharomyces pombe (strain 972 / ATCC 24843) OX%3D284812)
2	1.05103e-66	0.716882	0.757	0.428	1.40565e-62	3.52977e-45	0.486785	0.852	0.584	4.72071e-41	3.52977e-45	2.10206e-66	Ccalc.v3.09227	cuedc2: CUE domain-containing protein 2 (Danio rerio OX%3D7955)
2	4.46027e-90	0.650729	0.651	0.25	5.96517e-86	2.81879e-222	1.29832	0.894	0.321	3.76985e-218	4.46027e-90	5.63758e-222	Ccalc.v3.09343	DLG5: Disks large homolog 5 (Homo sapiens OX%3D9606)
2	3.01562e-128	0.55226	0.425	0.068	4.03309e-124	0	1.15883	0.628	0.033	0	3.01562e-128	0	Ccalc.v3.09569	unknown function
2	7.51971e-132	0.973936	0.894	0.442	1.00569e-127	4.55502e-131	0.989209	0.818	0.352	6.09188e-127	4.55502e-131	1.50394e-131	Ccalc.v3.09763	RyR: Ryanodine receptor (Drosophila melanogaster OX%3D7227)
2	1.24622e-16	0.264683	0.934	0.852	1.66669e-12	5.22316e-17	0.273702	0.905	0.754	6.98546e-13	1.24622e-16	1.04463e-16	Ccalc.v3.09818	lid: Lysine-specific demethylase lid (Drosophila melanogaster OX%3D7227)
2	2.72003e-141	0.925283	0.681	0.208	3.63777e-137	7.25225e-288	1.49971	0.872	0.21	9.69915e-284	2.72003e-141	1.45045e-287	Ccalc.v3.09854	Spred2: Sprouty-related%2C EVH1 domain-containing protein 2 (Rattus norvegicus OX%3D10116)
2	0	1.70385	0.945	0.157	0	0	1.90389	0.92	0.161	0	0	0	Ccalc.v3.09898	unknown function
2	6.34807e-215	1.37406	0.926	0.335	8.48991e-211	6.53161e-259	1.70493	0.982	0.389	8.73538e-255	6.34807e-215	1.30632e-258	Ccalc.v3.09911	Itpr: Inositol 1%2C4%2C5-trisphosphate receptor (Drosophila melanogaster OX%3D7227)
2	6.2306e-23	0.289939	0.521	0.31	8.3328e-19	3.53917e-34	0.433775	0.65	0.382	4.73328e-30	6.2306e-23	7.07833e-34	Ccalc.v3.09983	Maip1: m-AAA protease-interacting protein 1%2C mitochondrial (Mus musculus OX%3D10090)
2	7.91227e-76	0.564762	0.553	0.202	1.05819e-71	1.08279e-156	0.807497	0.673	0.179	1.44813e-152	7.91227e-76	2.16559e-156	Ccalc.v3.10162	Homer1: Homer protein homolog 1 (Mus musculus OX%3D10090)
2	1.61098e-56	0.431308	0.508	0.196	2.15453e-52	4.14389e-139	0.768978	0.684	0.199	5.54204e-135	1.61098e-56	8.28779e-139	Ccalc.v3.10167	unknown function
2	3.82107e-37	0.354359	0.445	0.2	5.1103e-33	1.31435e-55	0.448075	0.504	0.204	1.75781e-51	3.82107e-37	2.62869e-55	Ccalc.v3.10231	Lingo2: Leucine-rich repeat and immunoglobulin-like domain-containing nogo receptor-interacting protein 2 (Mus musculus OX%3D10090)
2	1.86841e-39	0.406157	0.651	0.361	2.49881e-35	1.36644e-24	0.258024	0.454	0.244	1.82747e-20	1.36644e-24	3.73682e-39	Ccalc.v3.10428	unknown function
2	3.63139e-88	0.594777	0.621	0.222	4.85663e-84	2.3288e-70	0.453459	0.509	0.176	3.11454e-66	2.3288e-70	7.26279e-88	Ccalc.v3.10579	unknown function
2	1.02746e-194	0.950736	0.768	0.174	1.37412e-190	2.39892e-155	0.805053	0.838	0.24	3.20832e-151	2.39892e-155	2.05492e-194	Ccalc.v3.10659	Tk: BlastN, tachykinins (Apis mellifera, Gene ID, 406083), Atk, Tachykinins (Apis mellifera OX%3D7460)
2	1.69364e-64	0.464475	0.494	0.173	2.26507e-60	5.13432e-68	0.638482	0.719	0.367	6.86664e-64	1.69364e-64	1.02686e-67	Ccalc.v3.10699	Ggamma30A: Guanine nucleotide-binding protein subunit gamma-e (Drosophila melanogaster OX%3D7227)
2	6.3892e-64	0.485715	0.602	0.244	8.54492e-60	1.10541e-54	0.385812	0.491	0.188	1.47837e-50	1.10541e-54	1.27784e-63	Ccalc.v3.10752	KCNIP1: Kv channel-interacting protein 1 (Homo sapiens OX%3D9606)
2	1.155e-56	0.55733	0.826	0.481	1.5447e-52	9.36178e-72	0.546805	0.628	0.268	1.25205e-67	1.155e-56	1.87236e-71	Ccalc.v3.10857	DPP10: Inactive dipeptidyl peptidase 10 (Homo sapiens OX%3D9606)
2	5.61709e-154	1.0677	0.96	0.469	7.5123e-150	2.50987e-121	0.869232	0.945	0.468	3.35671e-117	2.50987e-121	1.12342e-153	Ccalc.v3.10869	unknown function
2	3.00139e-74	0.558359	0.732	0.313	4.01406e-70	3.73706e-188	1.2024	0.929	0.358	4.99795e-184	3.00139e-74	7.47413e-188	Ccalc.v3.10873	RASGRF1: Ras-specific guanine nucleotide-releasing factor 1 (Homo sapiens OX%3D9606)
2	1.11531e-122	0.555153	0.492	0.1	1.49161e-118	3.21256e-193	0.885099	0.697	0.149	4.29647e-189	1.11531e-122	6.42511e-193	Ccalc.v3.10887	cex-2: Calexcitin-2 (Caenorhabditis elegans OX%3D6239)
2	1.89504e-44	0.47025	0.964	0.895	2.53443e-40	7.18141e-46	0.402005	0.991	0.948	9.60442e-42	1.89504e-44	1.43628e-45	Ccalc.v3.11230	gw: Protein Gawky (Drosophila melanogaster OX%3D7227)
2	0	2.2412	0.938	0.16	0	0	2.99526	0.987	0.218	0	0	0	Ccalc.v3.11261	rasl11b: Ras-like protein family member 11B (Danio rerio OX%3D7955)
2	2.17685e-93	0.528651	0.536	0.15	2.91132e-89	2.38776e-71	0.416747	0.454	0.135	3.19339e-67	2.38776e-71	4.3537e-93	Ccalc.v3.11353	NPR1: Atrial natriuretic peptide receptor 1 (Homo sapiens OX%3D9606)
2	8.06682e-19	0.299856	0.992	0.982	1.07886e-14	2.16326e-110	0.737849	1	0.981	2.89315e-106	8.06682e-19	4.32653e-110	Ccalc.v3.11499	unknown function
2	6.26295e-24	0.351393	0.994	0.963	8.37607e-20	2.61986e-74	0.565383	1	0.984	3.50379e-70	6.26295e-24	5.23971e-74	Ccalc.v3.11500	unknown function
2	1.03893e-20	0.27271	0.677	0.437	1.38947e-16	2.73063e-37	0.417397	0.686	0.398	3.65195e-33	1.03893e-20	5.46126e-37	Ccalc.v3.11521	Unc79: Protein unc-79 homolog (Mus musculus OX%3D10090)
2	4.02286e-231	0.879119	0.636	0.087	5.38017e-227	5.26514e-174	0.66239	0.577	0.1	7.04159e-170	5.26514e-174	8.04572e-231	Ccalc.v3.11530	unknown function
2	7.38423e-29	0.316782	0.596	0.337	9.87567e-25	1.25205e-20	0.261468	0.575	0.356	1.6745e-16	1.25205e-20	1.47685e-28	Ccalc.v3.11625	Rat1: 5'-3' exoribonuclease 2 homolog (Drosophila melanogaster OX%3D7227)
2	2.52693e-88	0.620449	0.596	0.207	3.37952e-84	6.77863e-221	1.39175	0.9	0.317	9.06574e-217	2.52693e-88	1.35573e-220	Ccalc.v3.11652	CHIA: Acidic mammalian chitinase (Bos taurus OX%3D9913)
2	2.73452e-102	0.692769	0.704	0.267	3.65715e-98	1.24203e-31	0.310938	0.511	0.259	1.66109e-27	1.24203e-31	5.46905e-102	Ccalc.v3.11748	PACS2: Phosphofurin acidic cluster sorting protein 2 (Homo sapiens OX%3D9606)
2	1.38308e-44	0.305129	0.323	0.102	1.84974e-40	4.64971e-82	0.502563	0.478	0.141	6.21853e-78	1.38308e-44	9.29942e-82	Ccalc.v3.11817	CNGA3: Cyclic nucleotide-gated cation channel alpha-3 (Homo sapiens OX%3D9606)
2	5.68062e-42	0.39453	0.485	0.22	7.59727e-38	3.3566e-160	0.729453	0.644	0.153	4.48911e-156	5.68062e-42	6.7132e-160	Ccalc.v3.11917	SYT14: Synaptotagmin-14 (Homo sapiens OX%3D9606)
2	3.30773e-33	0.347042	0.357	0.147	4.42375e-29	7.83877e-45	0.287994	0.314	0.099	1.04836e-40	3.30773e-33	1.56775e-44	Ccalc.v3.12455	unknown function
2	1.62687e-40	0.378625	0.468	0.202	2.17577e-36	3.42346e-86	0.526227	0.5	0.149	4.57853e-82	1.62687e-40	6.84692e-86	Ccalc.v3.12457	unknown function
2	1.10692e-50	0.331066	0.313	0.089	1.4804e-46	6.03724e-65	0.412755	0.405	0.122	8.0742e-61	1.10692e-50	1.20745e-64	Ccalc.v3.12458	unknown function
2	5.26124e-24	0.255681	0.345	0.164	7.03638e-20	4.80171e-54	0.465816	0.536	0.238	6.4218e-50	5.26124e-24	9.60342e-54	Ccalc.v3.12472	Ppp1r14b: Protein phosphatase 1 regulatory subunit 14B (Rattus norvegicus OX%3D10116)
2	6.46011e-26	0.323041	0.489	0.273	8.63975e-22	1.82957e-19	0.254255	0.584	0.379	2.44686e-15	1.82957e-19	1.29202e-25	Ccalc.v3.12530	DNAJB6: DnaJ homolog subfamily B member 6 (Macaca fascicularis OX%3D9541)
2	6.75363e-96	0.423459	0.383	0.075	9.0323e-92	8.40878e-209	0.949333	0.662	0.129	1.12459e-204	6.75363e-96	1.68176e-208	Ccalc.v3.13133	Sur-8: Leucine-rich repeat protein soc-2 homolog (Culex quinquefasciatus OX%3D7176)
2	1.97314e-71	0.613749	0.877	0.497	2.63888e-67	2.23593e-102	0.686837	0.779	0.344	2.99033e-98	1.97314e-71	4.47186e-102	Ccalc.v3.13348	Eaat2: BlastN (Apis mellifera, LOC408769) glt-1, Excitatory amino acid transporter (Caenorhabditis elegans OX%3D6239)
2	2.35576e-90	0.699844	0.83	0.414	3.1506e-86	5.32024e-71	0.388318	0.484	0.155	7.11529e-67	5.32024e-71	4.71152e-90	Ccalc.v3.13350	unknown function
2	5.85798e-32	0.260988	0.326	0.128	7.83447e-28	2.30665e-114	0.524553	0.484	0.109	3.08492e-110	5.85798e-32	4.6133e-114	Ccalc.v3.13388	CaMKII: Calcium/calmodulin-dependent protein kinase type II alpha chain (Drosophila melanogaster OX%3D7227)
2	1.93343e-31	0.368287	0.7	0.429	2.58577e-27	5.08418e-45	0.436538	0.721	0.416	6.79958e-41	1.93343e-31	1.01684e-44	Ccalc.v3.13537	ZNF624: Zinc finger protein 624 (Homo sapiens OX%3D9606)
2	2.38875e-53	0.438065	0.506	0.204	3.19471e-49	1.26556e-61	0.409654	0.418	0.135	1.69255e-57	2.38875e-53	2.53111e-61	Ccalc.v3.13604	unknown function
2	8.6795e-167	0.891172	0.694	0.158	1.1608e-162	2.53632e-253	1.44217	0.965	0.277	3.39208e-249	8.6795e-167	5.07265e-253	Ccalc.v3.13656	unknown function
2	9.53018e-194	1.22147	0.9	0.368	1.27457e-189	0	2.00966	0.971	0.33	0	9.53018e-194	0	Ccalc.v3.13685	plce1: BlastN (Apis mellifera, LOC408791) Plc21C, 1-phosphatidylinositol 4%2C5-bisphosphate phosphodiesterase classes I and II (Drosophila melanogaster OX%3D7227)
2	7.82076e-61	0.559809	0.711	0.362	1.04595e-56	1.04716e-25	0.342584	0.807	0.595	1.40047e-21	1.04716e-25	1.56415e-60	Ccalc.v3.13803	eEF1delta: Probable elongation factor 1-delta (Drosophila melanogaster OX%3D7227)
2	7.1454e-103	0.569164	0.54	0.145	9.55626e-99	4.25337e-94	0.427613	0.396	0.085	5.68846e-90	4.25337e-94	1.42908e-102	Ccalc.v3.13856	zig-8: Zwei Ig domain protein zig-8 (Caenorhabditis elegans OX%3D6239)
2	9.05037e-49	0.5059	0.734	0.42	1.2104e-44	7.99229e-94	0.74518	0.816	0.422	1.06889e-89	9.05037e-49	1.59846e-93	Ccalc.v3.13871	unknown function
2	1.38438e-35	0.303242	0.379	0.153	1.85147e-31	2.14074e-39	0.274697	0.343	0.124	2.86303e-35	1.38438e-35	4.28149e-39	Ccalc.v3.13889	unknown function
2	2.31095e-33	0.37285	0.585	0.32	3.09066e-29	4.02394e-165	1.11299	0.911	0.446	5.38162e-161	2.31095e-33	8.04788e-165	Ccalc.v3.13984	ppp1cb: Serine/threonine-protein phosphatase PP1-beta catalytic subunit (Xenopus tropicalis OX%3D8364)
2	1.9352e-27	0.314418	0.604	0.352	2.58813e-23	1.77497e-42	0.494752	0.724	0.45	2.37385e-38	1.9352e-27	3.54994e-42	Ccalc.v3.14102	Dgkq: Diacylglycerol kinase theta (Mus musculus OX%3D10090)
2	8.63316e-103	0.635809	0.63	0.203	1.1546e-98	5.53543e-138	0.915274	0.761	0.275	7.40308e-134	8.63316e-103	1.10709e-137	Ccalc.v3.14122	sgg: Protein kinase shaggy (Drosophila melanogaster OX%3D7227)
2	2.21721e-37	0.339984	0.483	0.22	2.9653e-33	4.9317e-76	0.426509	0.445	0.129	6.59566e-72	2.21721e-37	9.8634e-76	Ccalc.v3.14282	Doc2b: Double C2-like domain-containing protein beta (Mus musculus OX%3D10090)
2	1.40528e-82	0.57219	0.528	0.163	1.87943e-78	1.88056e-106	0.690231	0.626	0.193	2.51506e-102	1.40528e-82	3.76112e-106	Ccalc.v3.14443	unknown function
2	2.10776e-65	0.597892	0.872	0.539	2.81892e-61	1.7502e-33	0.366289	0.892	0.662	2.34072e-29	1.7502e-33	4.21553e-65	Ccalc.v3.14500	DDHD1: Phospholipase DDHD1 (Bos taurus OX%3D9913)
2	3.29688e-45	0.442743	0.579	0.281	4.40925e-41	2.96541e-237	1.71376	0.936	0.433	3.96594e-233	3.29688e-45	5.93082e-237	Ccalc.v3.14522	FK506-bp2: 12 kDa FK506-binding protein (Drosophila melanogaster OX%3D7227)
2	2.07388e-30	0.400537	0.628	0.377	2.77361e-26	8.17586e-139	0.886357	0.858	0.385	1.09344e-134	2.07388e-30	1.63517e-138	Ccalc.v3.14526	CLINT1: Clathrin interactor 1 (Homo sapiens OX%3D9606)
2	6.59833e-50	0.373805	0.425	0.155	8.82461e-46	3.60459e-123	0.769774	0.717	0.249	4.82078e-119	6.59833e-50	7.20918e-123	Ccalc.v3.14574	SYT7: Synaptotagmin-7 (Homo sapiens OX%3D9606)
2	2.31134e-122	0.708724	0.696	0.222	3.09118e-118	3.18751e-217	1.03454	0.803	0.203	4.26298e-213	2.31134e-122	6.37503e-217	Ccalc.v3.14603	unknown function
2	6.39161e-43	0.455741	0.813	0.512	8.54814e-39	6.60922e-42	0.461681	0.916	0.778	8.83917e-38	6.60922e-42	1.27832e-42	Ccalc.v3.14745	Dsp1: High mobility group protein DSP1 (Drosophila melanogaster OX%3D7227)
2	1.13019e-100	0.553633	0.604	0.18	1.51151e-96	8.77663e-197	1.10654	0.832	0.237	1.17379e-192	1.13019e-100	1.75533e-196	Ccalc.v3.14840	unknown function
2	2.53736e-35	0.337461	0.606	0.322	3.39347e-31	9.80203e-116	0.813945	0.911	0.473	1.31092e-111	2.53736e-35	1.96041e-115	Ccalc.v3.14847	SERCA: Calcium-transporting ATPase sarcoplasmic/endoplasmic reticulum type (Anopheles gambiae OX%3D7165)
2	7.3162e-281	0.988577	0.609	0.056	9.78468e-277	1.71305e-93	0.397908	0.334	0.058	2.29103e-89	1.71305e-93	1.46324e-280	Ccalc.v3.14877	unknown function
3	4.58322e-07	0.678099	0.235	0.162	0.0061296	0.516271	0.707731	0.158	0.159	1	0.516271	9.16645e-07	Ccalc.v3.00126	nhl-1: RING finger protein nhl-1 (Caenorhabditis elegans OX%3D6239)
3	8.16672e-48	0.843587	0.633	0.392	1.09222e-43	1.87016e-26	0.573842	0.556	0.377	2.50116e-22	1.87016e-26	1.63334e-47	Ccalc.v3.00277	unknown function
3	6.64457e-29	0.909451	0.627	0.424	8.88645e-25	4.05426e-29	1.22658	0.623	0.442	5.42217e-25	6.64457e-29	8.10853e-29	Ccalc.v3.00382	unknown function
3	7.66205e-58	0.83171	0.382	0.116	1.02472e-53	1.01081e-50	0.537848	0.286	0.073	1.35186e-46	1.01081e-50	1.53241e-57	Ccalc.v3.00450	Pglyrp3: Peptidoglycan recognition protein 3 (Mus musculus OX%3D10090)
3	1.09398e-30	0.618668	0.21	0.062	1.46309e-26	5.61362e-28	0.569799	0.102	0.017	7.50765e-24	5.61362e-28	2.18796e-30	Ccalc.v3.00509	unknown function
3	1.4002e-69	0.629101	0.19	0.02	1.87262e-65	2.24642e-49	0.420483	0.117	0.011	3.00436e-45	2.24642e-49	2.80039e-69	Ccalc.v3.00571	Stk17b: Serine/threonine-protein kinase 17B (Rattus norvegicus OX%3D10116)
3	6.74981e-40	0.714314	0.486	0.228	9.02719e-36	1.07965e-79	0.98157	0.558	0.194	1.44393e-75	6.74981e-40	2.1593e-79	Ccalc.v3.00656	TNS: Tensin (Gallus gallus OX%3D9031)
3	5.15887e-21	0.780643	0.324	0.172	6.89948e-17	6.65939e-22	0.425047	0.126	0.032	8.90627e-18	5.15887e-21	1.33188e-21	Ccalc.v3.00775	Tropomyosin-1 (Bombyx mori OX%3D7091)
3	6.99164e-32	0.749591	0.672	0.522	9.35062e-28	1.21648e-21	0.643382	0.595	0.479	1.62692e-17	1.21648e-21	1.39833e-31	Ccalc.v3.01088	Oaz1: Ornithine decarboxylase antizyme 1 (Rattus norvegicus OX%3D10116)
3	5.27072e-57	0.589015	0.385	0.118	7.04906e-53	5.94859e-12	0.311354	0.333	0.209	7.95565e-08	5.94859e-12	1.05414e-56	Ccalc.v3.01115	CG2811: Putative gamma-glutamylcyclotransferase CG2811 (Drosophila melanogaster OX%3D7227)
3	1.2597e-37	0.547072	0.206	0.05	1.68472e-33	1.461e-28	0.346185	0.119	0.023	1.95395e-24	1.461e-28	2.5194e-37	Ccalc.v3.01224	Zasp52: PDZ and LIM domain protein Zasp (Drosophila melanogaster OX%3D7227)
3	7.09426e-51	0.868399	0.45	0.173	9.48786e-47	4.2467e-43	0.672931	0.307	0.094	5.67953e-39	4.2467e-43	1.41885e-50	Ccalc.v3.01255	lama: Putative phospholipase B-like lamina ancestor (Drosophila melanogaster OX%3D7227)
3	3.85264e-45	0.437102	0.317	0.095	5.15252e-41	1.20121e-24	0.412476	0.355	0.173	1.6065e-20	1.20121e-24	7.70528e-45	Ccalc.v3.01262	Tspo: Translocator protein (Rattus norvegicus OX%3D10116)
3	1.46558e-52	0.769618	0.864	0.655	1.96007e-48	2.36178e-15	0.427386	0.686	0.595	3.15865e-11	2.36178e-15	2.93116e-52	Ccalc.v3.01272	RPL27: 60S ribosomal protein L27 (Canis lupus familiaris OX%3D9615)
3	1.41319e-40	0.694681	0.921	0.784	1.89e-36	1.17407e-22	0.500074	0.82	0.689	1.5702e-18	1.17407e-22	2.82639e-40	Ccalc.v3.01281	RpS15Aa: 40S ribosomal protein S15a (Drosophila yakuba OX%3D7245)
3	3.72851e-49	0.748454	0.934	0.76	4.98651e-45	3.58031e-29	0.582582	0.89	0.777	4.78831e-25	3.58031e-29	7.45702e-49	Ccalc.v3.01418	RpL37A: 60S ribosomal protein L37a (Drosophila melanogaster OX%3D7227)
3	5.06897e-33	0.407433	0.174	0.04	6.77925e-29	3.35361e-130	1.32184	0.426	0.071	4.48512e-126	5.06897e-33	6.70722e-130	Ccalc.v3.01430	CYP6K1: Cytochrome P450 6k1 (Blattella germanica OX%3D6973)
3	4.17068e-49	0.721364	0.878	0.71	5.57787e-45	9.72482e-61	0.812267	0.887	0.703	1.3006e-56	4.17068e-49	1.94496e-60	Ccalc.v3.01492	unknown function
3	7.32285e-19	0.457354	0.466	0.294	9.79358e-15	5.23671e-09	0.366103	0.574	0.522	7.00357e-05	5.23671e-09	1.46457e-18	Ccalc.v3.01498	COX6B-2: Cytochrome c oxidase subunit 6b-2 (Arabidopsis thaliana OX%3D3702)
3	1.28073e-18	0.326758	0.26	0.118	1.71285e-14	2.46407e-35	0.73909	0.424	0.198	3.29545e-31	1.28073e-18	4.92815e-35	Ccalc.v3.01505	EH1: Juvenile hormone epoxide hydrolase 1 (Ctenocephalides felis OX%3D7515)
3	1.78274e-34	0.702928	0.817	0.647	2.38423e-30	8.4238e-10	0.323516	0.76	0.667	1.1266e-05	8.4238e-10	3.56547e-34	Ccalc.v3.01638	unknown function
3	9.06526e-13	0.305668	0.156	0.064	1.21239e-08	2.00125e-44	0.702575	0.344	0.114	2.67647e-40	9.06526e-13	4.0025e-44	Ccalc.v3.01948	GBA: Lysosomal acid glucosylceramidase (Pan troglodytes OX%3D9598)
3	1.39829e-39	1.57369	0.364	0.143	1.87007e-35	6.02632e-97	2.7042	0.58	0.205	8.05961e-93	1.39829e-39	1.20526e-96	Ccalc.v3.01949	GBA: Lysosomal acid glucosylceramidase (Pongo abelii OX%3D9601)
3	2.00015e-56	0.819847	0.93	0.762	2.675e-52	2.67968e-49	0.704779	0.853	0.642	3.5838e-45	2.67968e-49	4.0003e-56	Ccalc.v3.01975	RpL13A: 60S ribosomal protein L13a (Choristoneura parallela OX%3D106495)
3	1.56415e-61	2.48951	0.534	0.234	2.0919e-57	1.27553e-78	1.6564	0.433	0.127	1.70589e-74	1.56415e-61	2.55106e-78	Ccalc.v3.01983	unknown function
3	4.49868e-38	0.662013	0.796	0.623	6.01653e-34	2.38277e-14	0.450097	0.628	0.533	3.18672e-10	2.38277e-14	8.99736e-38	Ccalc.v3.02057	RpL17: 60S ribosomal protein L17 (Phlebotomus papatasi OX%3D29031)
3	1.79389e-23	1.23314	0.4	0.238	2.39914e-19	1.66536e-45	1.1209	0.232	0.056	2.22725e-41	1.79389e-23	3.33071e-45	Ccalc.v3.02195	Pde1c: BlastN, calmodulin-dependent 3',5'-cyclic nucleotide phosphodiesterase 1CPRM (Apis mellifera, LOC724389), Paramyosin (Rhipicephalus microplus OX%3D6941)
3	1.81748e-73	0.836834	0.93	0.735	2.4307e-69	3.58601e-37	0.676736	0.771	0.613	4.79593e-33	3.58601e-37	3.63496e-73	Ccalc.v3.02198	RPL7A: 60S ribosomal protein L7a (Bos taurus OX%3D9913)
3	9.40199e-07	0.461592	0.835	0.753	0.0125742	7.52075e-09	0.407683	0.69	0.563	0.000100583	9.40199e-07	1.50415e-08	Ccalc.v3.02247	unknown function
3	6.7515e-11	0.490675	0.717	0.613	9.02945e-07	3.32613e-07	0.387964	0.539	0.471	0.00444837	3.32613e-07	1.3503e-10	Ccalc.v3.02252	unknown function
3	4.71935e-15	0.305055	0.238	0.111	6.31166e-11	5.96524e-46	0.471191	0.262	0.069	7.97791e-42	4.71935e-15	1.19305e-45	Ccalc.v3.02284	Cat: Catalase (Drosophila melanogaster OX%3D7227)
3	8.83721e-24	0.46788	0.271	0.111	1.18189e-19	2.96435e-74	0.827538	0.429	0.114	3.96453e-70	8.83721e-24	5.92871e-74	Ccalc.v3.02368	DMD: Dystrophin (Gallus gallus OX%3D9031)
3	7.67629e-41	0.733703	0.629	0.395	1.02663e-36	2.62208e-34	0.638418	0.656	0.475	3.50676e-30	2.62208e-34	1.53526e-40	Ccalc.v3.02410	RpL18A: 60S ribosomal protein L18a (Spodoptera frugiperda OX%3D7108)
3	7.88777e-30	1.4322	0.486	0.295	1.05491e-25	5.04731e-25	0.785665	0.182	0.057	6.75028e-21	5.04731e-25	1.57755e-29	Ccalc.v3.02810	TNT: Troponin T (Periplaneta americana OX%3D6978)
3	0.00230954	0.318673	0.507	0.492	1	0.000248775	0.376351	0.279	0.228	1	0.00230954	0.000497489	Ccalc.v3.02878	how: Protein held out wings (Drosophila melanogaster OX%3D7227)
3	4.15938e-75	0.98386	0.925	0.703	5.56275e-71	7.4958e-48	0.797705	0.751	0.553	1.00249e-43	7.4958e-48	8.31876e-75	Ccalc.v3.02902	RpLP0: 60S acidic ribosomal protein P0 (Ceratitis capitata OX%3D7213)
3	3.50422e-32	0.651426	0.719	0.568	4.68655e-28	3.56001e-32	0.719286	0.82	0.675	4.76116e-28	3.56001e-32	7.00845e-32	Ccalc.v3.02911	Pabpc1: Polyadenylate-binding protein 1 (Mus musculus OX%3D10090)
3	5.94316e-15	0.502702	0.231	0.11	7.94839e-11	1.50087e-28	0.879945	0.305	0.13	2.00726e-24	5.94316e-15	3.00173e-28	Ccalc.v3.02923	TTC27: Tetratricopeptide repeat protein 27 (Bos taurus OX%3D9913)
3	1.1393e-49	0.796795	0.74	0.498	1.5237e-45	9.90647e-08	0.355718	0.5	0.434	0.00132489	9.90647e-08	2.2786e-49	Ccalc.v3.02942	RPL12: 60S ribosomal protein L12 (Homo sapiens OX%3D9606)
3	1.04071e-20	0.832041	0.206	0.076	1.39184e-16	2.29521e-39	0.769935	0.297	0.098	3.06961e-35	1.04071e-20	4.59042e-39	Ccalc.v3.02948	UVOP: Opsin%2C ultraviolet-sensitive (Apis mellifera OX%3D7460)
3	1.67063e-39	0.765805	0.391	0.159	2.23429e-35	1.90989e-24	0.472265	0.312	0.135	2.55429e-20	1.90989e-24	3.34125e-39	Ccalc.v3.03195	FHL2: Four and a half LIM domains protein 2 (Bos taurus OX%3D9913)
3	2.85315e-17	0.646909	0.968	0.923	3.8158e-13	2.8722e-07	0.663014	0.924	0.881	0.00384128	2.8722e-07	5.7063e-17	Ccalc.v3.03239	Ank3: Ankyrin-3 (Mus musculus OX%3D10090)
3	2.26286e-74	1.40576	0.317	0.063	3.02635e-70	3.58543e-122	2.01192	0.487	0.106	4.79515e-118	2.26286e-74	7.17085e-122	Ccalc.v3.03329	unknown function
3	8.25118e-69	0.982551	0.247	0.039	1.10351e-64	1.26061e-92	0.969659	0.279	0.038	1.68594e-88	8.25118e-69	2.52122e-92	Ccalc.v3.03331	unknown function
3	2.85878e-06	0.265664	0.389	0.307	0.0382333	0.00637212	0.263109	0.476	0.474	1	0.00637212	5.71754e-06	Ccalc.v3.03399	unknown function
3	1.52951e-39	0.459299	0.283	0.085	2.04557e-35	2.07695e-62	0.5431	0.292	0.065	2.77772e-58	1.52951e-39	4.15391e-62	Ccalc.v3.03409	ACAA2: 3-ketoacyl-CoA thiolase%2C mitochondrial (Homo sapiens OX%3D9606)
3	1.06078e-44	0.727061	0.821	0.632	1.41869e-40	8.64747e-25	0.512897	0.84	0.716	1.15651e-20	8.64747e-25	2.12157e-44	Ccalc.v3.03418	RpS4: 40S ribosomal protein S4 (Carabus granulatus OX%3D118799)
3	4.97738e-11	0.958879	0.244	0.138	6.65675e-07	6.53244e-40	1.43763	0.446	0.207	8.73649e-36	4.97738e-11	1.30649e-39	Ccalc.v3.03422	Arrestin homolog (Locusta migratoria OX%3D7004)
3	2.95226e-52	0.766633	0.633	0.365	3.94836e-48	5.41268e-34	0.571174	0.589	0.371	7.23892e-30	5.41268e-34	5.90452e-52	Ccalc.v3.03427	RpS10: 40S ribosomal protein S10 (Spodoptera frugiperda OX%3D7108)
3	6.76803e-93	1.17868	0.966	0.911	9.05156e-89	1.4281e-41	0.676161	0.924	0.819	1.90995e-37	1.4281e-41	1.35361e-92	Ccalc.v3.03539	RpLP1: 60S acidic ribosomal protein P1 (Drosophila melanogaster OX%3D7227)
3	2.44054e-36	0.331642	0.179	0.038	3.26398e-32	3.98071e-35	0.331526	0.177	0.041	5.3238e-31	3.98071e-35	4.88109e-36	Ccalc.v3.03546	Spn88Ea: Serine protease inhibitor 88Ea (Drosophila melanogaster OX%3D7227)
3	2.024e-47	0.846971	0.767	0.547	2.70689e-43	1.82896e-48	0.788153	0.857	0.657	2.44606e-44	2.024e-47	3.65793e-48	Ccalc.v3.03562	RpS19a: 40S ribosomal protein S19a (Drosophila melanogaster OX%3D7227)
3	1.87609e-35	0.493319	0.278	0.092	2.50909e-31	3.49094e-20	0.36846	0.225	0.093	4.66878e-16	3.49094e-20	3.75219e-35	Ccalc.v3.03657	MAN2B1: Lysosomal alpha-mannosidase (Homo sapiens OX%3D9606)
3	5.42728e-45	0.281755	0.19	0.034	7.25845e-41	5.55226e-44	0.338566	0.223	0.051	7.42559e-40	5.55226e-44	1.08546e-44	Ccalc.v3.03658	IGFALS: Insulin-like growth factor-binding protein complex acid labile subunit (Homo sapiens OX%3D9606)
3	1.36404e-14	0.422149	0.514	0.395	1.82427e-10	1.3319e-43	0.724274	0.684	0.464	1.78128e-39	1.36404e-14	2.6638e-43	Ccalc.v3.03693	ATFC: Activating transcription factor of chaperone (Bombyx mori OX%3D7091)
3	1.74558e-104	1.32865	0.778	0.352	2.33454e-100	2.95064e-171	1.52427	0.851	0.302	3.94619e-167	1.74558e-104	5.90128e-171	Ccalc.v3.03799	Icarapin-like (Apis mellifera OX%3D7460)
3	2.88443e-48	0.740906	0.867	0.661	3.85763e-44	1.25409e-25	0.53695	0.766	0.635	1.67722e-21	1.25409e-25	5.76885e-48	Ccalc.v3.03830	Parcxpwex01: 40S ribosomal protein S3a (Periplaneta americana OX%3D6978)
3	5.29188e-68	1.09501	0.389	0.105	7.07737e-64	8.01213e-123	1.7986	0.543	0.135	1.07154e-118	5.29188e-68	1.60243e-122	Ccalc.v3.03832	Arsb: Arylsulfatase B (Rattus norvegicus OX%3D10116)
3	7.41906e-57	2.43838	0.55	0.252	9.92225e-53	1.33096e-92	2.815	0.541	0.182	1.78003e-88	7.41906e-57	2.66192e-92	Ccalc.v3.03833	SDR-1: Farnesol dehydrogenase (Aedes aegypti OX%3D7159)
3	5.05243e-24	0.467934	0.428	0.234	6.75713e-20	2.68485e-22	0.482493	0.481	0.303	3.59072e-18	2.68485e-22	1.01049e-23	Ccalc.v3.03845	Reep5: Receptor expression-enhancing protein 5 (Rattus norvegicus OX%3D10116)
3	2.65885e-55	0.823439	0.271	0.061	3.55595e-51	1.35085e-89	0.874778	0.249	0.03	1.80663e-85	2.65885e-55	2.7017e-89	Ccalc.v3.03882	CG2145: Poly(U)-specific endoribonuclease homolog (Drosophila melanogaster OX%3D7227)
3	4.74144e-16	0.472106	0.326	0.18	6.3412e-12	2.40095e-10	0.379319	0.284	0.173	3.21103e-06	2.40095e-10	9.48288e-16	Ccalc.v3.03883	CG2145: Poly(U)-specific endoribonuclease homolog (Drosophila melanogaster OX%3D7227)
3	5.5852e-41	0.265272	0.156	0.025	7.46965e-37	8.52464e-45	0.343733	0.167	0.028	1.14009e-40	5.5852e-41	1.70493e-44	Ccalc.v3.03928	Endou: Poly(U)-specific endoribonuclease (Mus musculus OX%3D10090)
3	3.4659e-29	0.603664	0.604	0.401	4.63529e-25	3.80563e-08	0.316904	0.727	0.637	0.000508965	3.80563e-08	6.9318e-29	Ccalc.v3.04077	ATPsynF: Putative ATP synthase subunit f%2C mitochondrial (Drosophila melanogaster OX%3D7227)
3	1.31351e-71	0.763586	0.498	0.159	1.75668e-67	6.32441e-28	0.406441	0.279	0.108	8.45826e-24	6.32441e-28	2.62701e-71	Ccalc.v3.04095	AnxB9: Annexin B9 (Drosophila melanogaster OX%3D7227)
3	1.76939e-26	0.552714	0.794	0.634	2.36639e-22	4.67549e-14	0.369387	0.807	0.691	6.253e-10	4.67549e-14	3.53878e-26	Ccalc.v3.04342	unknown function
3	3.42074e-10	0.364047	0.219	0.122	4.5749e-06	3.58873e-07	0.386272	0.199	0.123	0.00479956	3.58873e-07	6.84148e-10	Ccalc.v3.04369	DESI1: Desumoylating isopeptidase 1 (Homo sapiens OX%3D9606)
3	6.07789e-45	0.723554	0.367	0.127	8.12857e-41	1.0387e-54	0.819217	0.331	0.094	1.38916e-50	6.07789e-45	2.0774e-54	Ccalc.v3.04374	Antitrypsin (Bombyx mori OX%3D7091)
3	2.13283e-39	0.344255	0.247	0.065	2.85244e-35	9.72799e-25	0.283622	0.165	0.046	1.30102e-20	9.72799e-25	4.26565e-39	Ccalc.v3.04375	unknown function
3	1.3506e-96	1.26854	0.452	0.107	1.8063e-92	4.14063e-117	1.58902	0.468	0.1	5.53767e-113	1.3506e-96	8.28125e-117	Ccalc.v3.04376	unknown function
3	6.26278e-54	0.986694	0.577	0.271	8.37584e-50	8.65341e-22	0.695243	0.416	0.232	1.15731e-17	8.65341e-22	1.25256e-53	Ccalc.v3.04482	Ptpn7: Tyrosine-protein phosphatase non-receptor type 7 (Rattus norvegicus OX%3D10116)
3	1.7631e-16	0.730698	0.305	0.162	2.35798e-12	1.17888e-47	1.76349	0.926	0.741	1.57664e-43	1.7631e-16	2.35777e-47	Ccalc.v3.04494	MD-2-related lipid-recognition protein (Manduca sexta OX%3D7130)
3	1.85443e-41	0.391002	0.219	0.05	2.48012e-37	2.03297e-43	0.399231	0.214	0.048	2.7189e-39	1.85443e-41	4.06595e-43	Ccalc.v3.04497	RDH12: Retinol dehydrogenase 12 (Homo sapiens OX%3D9606)
3	2.29955e-50	0.341787	0.156	0.02	3.07542e-46	1.16e-61	0.260418	0.126	0.009	1.55138e-57	2.29955e-50	2.31999e-61	Ccalc.v3.04585	RLBP1: Retinaldehyde-binding protein 1 (Gallus gallus OX%3D9031)
3	1.94526e-32	0.371121	0.113	0.017	2.60159e-28	2.23865e-103	1.66998	0.361	0.063	2.99397e-99	1.94526e-32	4.4773e-103	Ccalc.v3.04752	unknown function
3	7.65843e-23	0.520562	0.803	0.659	1.02424e-18	4.93924e-11	0.336965	0.926	0.866	6.60574e-07	4.93924e-11	1.53169e-22	Ccalc.v3.05105	Chchd2: Coiled-coil-helix-coiled-coil-helix domain-containing protein 2 (Mus musculus OX%3D10090)
3	1.59313e-66	0.881954	0.837	0.608	2.13065e-62	6.67703e-47	0.751696	0.816	0.633	8.92986e-43	6.67703e-47	3.18625e-66	Ccalc.v3.05257	RpL32: 60S ribosomal protein L32 (Apis mellifera OX%3D7460)
3	8.87885e-54	1.52211	0.382	0.127	1.18746e-49	6.19895e-105	1.78322	0.429	0.093	8.29048e-101	8.87885e-54	1.23979e-104	Ccalc.v3.05328	IMPI: Inducible metalloproteinase inhibitor protein (Galleria mellonella OX%3D7137)
3	4.0902e-40	1.15885	0.319	0.11	5.47024e-36	2.23504e-58	0.523501	0.21	0.034	2.98914e-54	4.0902e-40	4.47008e-58	Ccalc.v3.05331	Chymotrypsin inhibitor (Apis mellifera OX%3D7460)
3	3.34907e-65	0.572062	0.183	0.02	4.47904e-61	1.99433e-43	0.846505	0.165	0.029	2.66722e-39	1.99433e-43	6.69813e-65	Ccalc.v3.05339	unknown function
3	2.22051e-60	2.49075	0.572	0.274	2.96971e-56	9.48376e-102	1.37832	0.325	0.05	1.26836e-97	2.22051e-60	1.89675e-101	Ccalc.v3.05340	Venom serine protease inhibitor (Apis cerana OX%3D7461)
3	1.76178e-35	0.656515	0.396	0.168	2.35621e-31	6.52591e-95	1.35339	0.515	0.15	8.72775e-91	1.76178e-35	1.30518e-94	Ccalc.v3.05355	drpr: Protein draper (Drosophila melanogaster OX%3D7227)
3	4.577e-09	0.31763	0.74	0.663	6.12128e-05	5.43262e-09	0.425675	0.561	0.508	7.26559e-05	5.43262e-09	9.15399e-09	Ccalc.v3.05372	CG6388: Probable tRNA (guanine(26)-N(2))-dimethyltransferase (Drosophila melanogaster OX%3D7227)
3	6.5823e-42	0.757587	0.69	0.487	8.80317e-38	5.48731e-41	0.767631	0.652	0.454	7.33872e-37	5.48731e-41	1.31646e-41	Ccalc.v3.05407	RpL4: 60S ribosomal protein L4 (Drosophila melanogaster OX%3D7227)
3	7.24216e-18	0.796233	0.172	0.062	9.68567e-14	1.77177e-55	0.908054	0.335	0.094	2.36956e-51	7.24216e-18	3.54353e-55	Ccalc.v3.05431	Arrestin homolog (Heliothis virescens OX%3D7102)
3	3.63914e-52	0.779867	0.853	0.648	4.86699e-48	1.262e-36	0.666455	0.729	0.577	1.6878e-32	1.262e-36	7.27829e-52	Ccalc.v3.05541	RpL19: 60S ribosomal protein L19 (Drosophila melanogaster OX%3D7227)
3	4.21435e-43	0.551006	0.367	0.126	5.63627e-39	4.68313e-31	0.334167	0.284	0.098	6.26322e-27	4.68313e-31	8.4287e-43	Ccalc.v3.05563	ARNTL: Aryl hydrocarbon receptor nuclear translocator-like protein 1 (Gallus gallus OX%3D9031)
3	1.34288e-06	0.414783	0.326	0.243	0.0179597	4.79833e-05	0.493422	0.279	0.213	0.641729	4.79833e-05	2.68576e-06	Ccalc.v3.05573	Anpep: Aminopeptidase N (Mus musculus OX%3D10090)
3	2.93305e-41	0.35082	0.176	0.033	3.92266e-37	2.00105e-100	1.13341	0.305	0.043	2.67621e-96	2.93305e-41	4.00211e-100	Ccalc.v3.05604	Tsf1: BlastN, transferrin 1 (Apis mellifera, GeneID-406078), Transferrin (Blaberus discoidalis OX%3D6981)
3	4.19842e-62	2.01216	0.928	0.781	5.61497e-58	1.98283e-50	1.75503	0.838	0.589	2.65184e-46	1.98283e-50	8.39684e-62	Ccalc.v3.05606	unknown function
3	2.36189e-29	1.26674	0.6	0.42	3.15879e-25	6.75381e-12	1.00277	0.26	0.154	9.03254e-08	6.75381e-12	4.72378e-29	Ccalc.v3.05637	unknown function
3	1.19947e-22	0.474568	0.91	0.813	1.60417e-18	1.99123e-17	0.397776	0.872	0.77	2.66306e-13	1.99123e-17	2.39894e-22	Ccalc.v3.05651	RPL26: 60S ribosomal protein L26 (Littorina littorea OX%3D31216)
3	5.35605e-19	0.312565	0.176	0.061	7.16318e-15	6.18885e-12	0.675603	0.316	0.198	8.27697e-08	6.18885e-12	1.07121e-18	Ccalc.v3.05667	snk: Serine protease snake (Drosophila melanogaster OX%3D7227)
3	5.35952e-08	0.433672	0.265	0.179	0.000716783	0.405122	0.37067	0.173	0.169	1	0.405122	1.0719e-07	Ccalc.v3.05758	unknown function
3	1.5295e-85	3.0569	0.636	0.282	2.04555e-81	3.53694e-117	3.66515	0.831	0.493	4.73031e-113	1.5295e-85	7.07389e-117	Ccalc.v3.05972	Obp56d: General odorant-binding protein 56d (Drosophila melanogaster OX%3D7227)
3	3.90627e-109	1.99238	0.661	0.241	5.22425e-105	1.09515e-107	1.78171	0.595	0.199	1.46466e-103	1.09515e-107	7.81254e-109	Ccalc.v3.06035	GstD1: Glutathione S-transferase 1%2C isoform D (Anopheles gambiae OX%3D7165)
3	6.53483e-09	0.750948	0.249	0.145	8.73968e-05	6.9633e-36	0.931506	0.403	0.177	9.31272e-32	6.53483e-09	1.39266e-35	Ccalc.v3.06660	tycC: Tyrocidine synthase 3 (Brevibacillus parabrevis OX%3D54914)
3	4.52759e-24	0.524295	0.636	0.456	6.05521e-20	3.72333e-68	0.808016	0.654	0.321	4.97957e-64	4.52759e-24	7.44665e-68	Ccalc.v3.06726	CD63: CD63 antigen (Felis catus OX%3D9685)
3	1.08101e-21	0.528074	0.6	0.436	1.44575e-17	2.48712e-28	0.614525	0.686	0.555	3.32627e-24	1.08101e-21	4.97424e-28	Ccalc.v3.06760	unknown function
3	2.75743e-58	0.734039	0.964	0.858	3.68779e-54	4.18478e-13	0.318908	0.894	0.794	5.59672e-09	4.18478e-13	5.51486e-58	Ccalc.v3.06770	RpL9: 60S ribosomal protein L9 (Spodoptera frugiperda OX%3D7108)
3	6.2174e-15	0.357738	0.19	0.082	8.31515e-11	9.65291e-20	1.09683	0.186	0.071	1.29098e-15	6.2174e-15	1.93058e-19	Ccalc.v3.06819	unknown function
3	1.55664e-52	0.520242	0.231	0.045	2.08185e-48	1.05444e-24	0.255801	0.134	0.032	1.41021e-20	1.05444e-24	3.11327e-52	Ccalc.v3.06875	unknown function
3	3.52308e-25	0.608966	0.695	0.555	4.71177e-21	7.89653e-19	0.45448	0.699	0.579	1.05608e-14	7.89653e-19	7.04617e-25	Ccalc.v3.07016	RpL28: 60S ribosomal protein L28 (Spodoptera frugiperda OX%3D7108)
3	9.10069e-17	1.79554	0.271	0.14	1.21713e-12	5.54319e-70	3.06848	0.509	0.196	7.41346e-66	9.10069e-17	1.10864e-69	Ccalc.v3.07018	EbpIII: Ejaculatory bulb-specific protein 3 (Drosophila melanogaster OX%3D7227)
3	7.52266e-28	1.80602	0.543	0.365	1.00608e-23	2.81825e-78	1.40561	0.338	0.073	3.76913e-74	7.52266e-28	5.6365e-78	Ccalc.v3.07077	MYLK: Myosin light chain kinase%2C smooth muscle (Oryctolagus cuniculus OX%3D9986)
3	5.02151e-49	0.893439	0.346	0.112	6.71577e-45	4.48518e-93	0.852375	0.271	0.036	5.99848e-89	5.02151e-49	8.97036e-93	Ccalc.v3.07082	CCDC141: Coiled-coil domain-containing protein 141 (Homo sapiens OX%3D9606)
3	5.18861e-30	1.15924	0.346	0.159	6.93925e-26	2.02554e-87	0.996795	0.271	0.038	2.70896e-83	5.18861e-30	4.05109e-87	Ccalc.v3.07086	sls: Titin (Drosophila melanogaster OX%3D7227)
3	1.32714e-48	2.25313	0.844	0.666	1.77491e-44	2.73408e-103	2.81064	0.554	0.172	3.65656e-99	1.32714e-48	5.46817e-103	Ccalc.v3.07087	sls: Titin (Drosophila melanogaster OX%3D7227)
3	1.01304e-55	2.40855	0.912	0.819	1.35484e-51	3.01162e-69	3.21125	0.513	0.204	4.02774e-65	1.01304e-55	6.02324e-69	Ccalc.v3.07089	sls: Titin (Drosophila melanogaster OX%3D7227)
3	7.64723e-25	0.472979	0.434	0.241	1.02274e-20	1.40917e-11	0.319855	0.342	0.222	1.88463e-07	1.40917e-11	1.52945e-24	Ccalc.v3.07159	awd: Nucleoside diphosphate kinase (Drosophila melanogaster OX%3D7227)
3	6.6253e-68	0.643324	0.351	0.083	8.86068e-64	1.29646e-34	0.349388	0.19	0.047	1.73389e-30	1.29646e-34	1.32506e-67	Ccalc.v3.07304	skap2-b: Src kinase-associated phosphoprotein 2-B (Xenopus laevis OX%3D8355)
3	1.40908e-51	0.60029	0.346	0.102	1.88451e-47	1.55049e-74	0.856131	0.429	0.125	2.07363e-70	1.40908e-51	3.10098e-74	Ccalc.v3.07420	unknown function
3	4.95228e-28	0.559868	0.81	0.659	6.62318e-24	4.93454e-29	0.591197	0.677	0.546	6.59945e-25	4.95228e-28	9.86907e-29	Ccalc.v3.07443	RpL11: 60S ribosomal protein L11 (Drosophila melanogaster OX%3D7227)
3	2.18651e-61	0.560923	0.192	0.025	2.92424e-57	2.29556e-42	0.456604	0.139	0.02	3.07008e-38	2.29556e-42	4.37302e-61	Ccalc.v3.07672	unknown function
3	6.87856e-59	0.814952	0.921	0.75	9.19938e-55	4.99874e-37	0.643048	0.816	0.641	6.68531e-33	4.99874e-37	1.37571e-58	Ccalc.v3.07681	RpL14: 60S ribosomal protein L14 (Drosophila melanogaster OX%3D7227)
3	2.39435e-08	0.33509	0.486	0.402	0.00032022	1.20118e-09	0.341221	0.582	0.52	1.60646e-05	2.39435e-08	2.40236e-09	Ccalc.v3.07948	RpL13: 60S ribosomal protein L13 (Spodoptera frugiperda OX%3D7108)
3	1.19952e-08	0.336128	0.645	0.567	0.000160424	2.70533e-08	0.25908	0.762	0.671	0.000361811	2.70533e-08	2.39904e-08	Ccalc.v3.07980	unknown function
3	8.34337e-46	0.326383	0.143	0.018	1.11584e-41	2.0348e-102	0.768359	0.284	0.035	2.72135e-98	8.34337e-46	4.06961e-102	Ccalc.v3.08051	unknown function
3	3.5414e-36	0.98738	0.676	0.479	4.73627e-32	1.59259e-59	1.01578	0.641	0.352	2.12993e-55	3.5414e-36	3.18517e-59	Ccalc.v3.08059	unknown function
3	2.25846e-24	0.335861	0.12	0.026	3.02047e-20	1.21307e-46	0.339419	0.158	0.024	1.62237e-42	2.25846e-24	2.42615e-46	Ccalc.v3.08064	Mipp1: Multiple inositol polyphosphate phosphatase 1 (Drosophila melanogaster OX%3D7227)
3	1.92409e-16	0.357806	0.265	0.13	2.57327e-12	1.07727e-12	0.276637	0.236	0.125	1.44074e-08	1.07727e-12	3.84817e-16	Ccalc.v3.08092	HSD17B4: Peroxisomal multifunctional enzyme type 2 (Homo sapiens OX%3D9606)
3	5.09904e-51	0.823931	0.76	0.544	6.81945e-47	1.54082e-22	0.575619	0.632	0.521	2.06069e-18	1.54082e-22	1.01981e-50	Ccalc.v3.08147	40S ribosomal protein SA (Diaphorina citri OX%3D121845)
3	2.14859e-28	0.537714	0.511	0.302	2.87352e-24	1.11458e-10	0.370176	0.437	0.334	1.49064e-06	1.11458e-10	4.29717e-28	Ccalc.v3.08208	RpS6: 40S ribosomal protein S6 (Spodoptera frugiperda OX%3D7108)
3	3.75246e-39	0.778738	0.713	0.53	5.01853e-35	7.70706e-14	0.417578	0.654	0.569	1.03074e-09	7.70706e-14	7.50491e-39	Ccalc.v3.08269	RpL34: 60S ribosomal protein L34 (Aedes albopictus OX%3D7160)
3	2.22926e-57	0.913326	0.749	0.486	2.98141e-53	6.66303e-53	0.817983	0.797	0.59	8.91114e-49	6.66303e-53	4.45852e-57	Ccalc.v3.08321	RpS17: 40S ribosomal protein S17 (Spodoptera frugiperda OX%3D7108)
3	2.08629e-19	0.499903	0.796	0.665	2.7902e-15	9.80129e-09	0.351434	0.515	0.438	0.000131082	9.80129e-09	4.17258e-19	Ccalc.v3.08343	RpS9: 40S ribosomal protein S9 (Drosophila yakuba OX%3D7245)
3	3.09518e-37	0.604294	0.934	0.866	4.1395e-33	7.56637e-33	0.528053	0.905	0.798	1.01193e-28	7.56637e-33	6.19037e-37	Ccalc.v3.08374	RpL23: 60S ribosomal protein L23 (Drosophila melanogaster OX%3D7227)
3	2.22996e-67	0.955026	0.869	0.642	2.98235e-63	4.34474e-34	0.597255	0.827	0.664	5.81065e-30	4.34474e-34	4.45992e-67	Ccalc.v3.08401	RpS18: 40S ribosomal protein S18 (Spodoptera frugiperda OX%3D7108)
3	2.44635e-27	0.591712	0.541	0.357	3.27175e-23	2.08362e-25	0.555189	0.589	0.42	2.78664e-21	2.08362e-25	4.8927e-27	Ccalc.v3.08472	RpS12: 40S ribosomal protein S12 (Drosophila melanogaster OX%3D7227)
3	4.79832e-45	0.569778	0.412	0.155	6.41727e-41	2.68945e-35	0.683625	0.42	0.199	3.59687e-31	2.68945e-35	9.59664e-45	Ccalc.v3.08491	tpsp: Bifunctional trehalose-6-phosphate synthase/phosphatase (Thermoproteus tenax (strain ATCC 35583 / DSM 2078 / JCM 9277 / NBRC 100435 / Kra 1) OX%3D768679)
3	1.62457e-48	0.603497	0.215	0.042	2.1727e-44	1.2675e-80	1.266	0.327	0.065	1.69516e-76	1.62457e-48	2.53501e-80	Ccalc.v3.08595	Chadl: Chondroadherin-like protein (Mus musculus OX%3D10090)
3	3.43695e-85	0.981057	0.95	0.758	4.59658e-81	2.00213e-32	0.680867	0.706	0.555	2.67765e-28	2.00213e-32	6.8739e-85	Ccalc.v3.08654	RPL27A: 60S ribosomal protein L27a (Macaca fascicularis OX%3D9541)
3	5.09328e-53	0.886582	0.821	0.636	6.81175e-49	1.02684e-25	0.535876	0.764	0.628	1.3733e-21	1.02684e-25	1.01866e-52	Ccalc.v3.08775	Y-box factor homolog (Aplysia californica OX%3D6500)
3	7.7801e-64	0.697342	0.229	0.036	1.04051e-59	6.48563e-116	2.05864	0.491	0.116	8.67388e-112	7.7801e-64	1.29713e-115	Ccalc.v3.08827	unknown function
3	8.80781e-24	0.361402	0.192	0.062	1.17796e-19	3.17153e-62	1.7424	0.53	0.238	4.2416e-58	8.80781e-24	6.34306e-62	Ccalc.v3.08831	Mmel1: Membrane metallo-endopeptidase-like 1 (Rattus norvegicus OX%3D10116)
3	1.26696e-29	0.266607	0.186	0.048	1.69443e-25	3.5166e-29	0.308729	0.177	0.048	4.70311e-25	3.5166e-29	2.53392e-29	Ccalc.v3.09014	CRYL1: Lambda-crystallin homolog (Homo sapiens OX%3D9606)
3	7.67188e-41	0.672524	0.81	0.614	1.02604e-36	8.02077e-19	0.490026	0.675	0.577	1.0727e-14	8.02077e-19	1.53438e-40	Ccalc.v3.09015	RpL24: 60S ribosomal protein L24 (Plutella xylostella OX%3D51655)
3	3.99569e-52	0.836553	0.894	0.693	5.34383e-48	6.1788e-50	0.855938	0.766	0.577	8.26353e-46	6.1788e-50	7.99138e-52	Ccalc.v3.09242	RpL36: 60S ribosomal protein L36 (Drosophila melanogaster OX%3D7227)
3	3.35362e-34	0.314893	0.201	0.05	4.48514e-30	1.11327e-41	0.357034	0.19	0.04	1.48889e-37	3.35362e-34	2.22655e-41	Ccalc.v3.09283	Ptgr1: Prostaglandin reductase 1 (Rattus norvegicus OX%3D10116)
3	1.27786e-25	0.397171	0.335	0.151	1.70901e-21	1.6652e-12	0.265272	0.266	0.148	2.22704e-08	1.6652e-12	2.55572e-25	Ccalc.v3.09299	Parcxpwex01: 40S ribosomal protein S3a (Periplaneta americana OX%3D6978)
3	2.0235e-06	0.273573	0.324	0.241	0.0270622	2.08319e-12	0.650603	0.346	0.235	2.78605e-08	2.0235e-06	4.16637e-12	Ccalc.v3.09301	CG8306: Putative fatty acyl-CoA reductase CG8306 (Drosophila melanogaster OX%3D7227)
3	1.93866e-48	0.833674	0.559	0.289	2.59276e-44	3.01953e-36	0.668889	0.621	0.418	4.03831e-32	3.01953e-36	3.87732e-48	Ccalc.v3.09398	Cathepsin L (Sarcophaga peregrina OX%3D7386)
3	2.78396e-53	0.720559	0.968	0.879	3.72327e-49	4.66807e-38	0.664024	0.9	0.75	6.24308e-34	4.66807e-38	5.56792e-53	Ccalc.v3.09574	RPS27: 40S ribosomal protein S27 (Homarus americanus OX%3D6706)
3	4.74053e-16	0.486585	0.561	0.416	6.33999e-12	5.92542e-06	0.286965	0.288	0.21	0.0792465	5.92542e-06	9.48106e-16	Ccalc.v3.09607	unknown function
3	1.51678e-18	0.595691	0.683	0.557	2.02854e-14	1.5865e-10	0.464748	0.481	0.398	2.12178e-06	1.5865e-10	3.03355e-18	Ccalc.v3.09640	Sqstm1: Sequestosome-1 (Rattus norvegicus OX%3D10116)
3	1.08306e-13	0.305161	0.276	0.143	1.44849e-09	3.87277e-19	0.504176	0.34	0.172	5.17944e-15	1.08306e-13	7.74553e-19	Ccalc.v3.09664	Cyp6a13: Probable cytochrome P450 6a13 (Drosophila melanogaster OX%3D7227)
3	8.74913e-19	0.495843	0.489	0.322	1.17011e-14	0.000173943	0.28056	0.597	0.575	1	0.000173943	1.74983e-18	Ccalc.v3.09817	Uqcrq: Cytochrome b-c1 complex subunit 8 (Mus musculus OX%3D10090)
3	1.82703e-33	1.50501	0.588	0.385	2.44346e-29	1.56336e-30	1.64467	0.729	0.547	2.09084e-26	1.56336e-30	3.65405e-33	Ccalc.v3.09821	Vg: Vitellogenin (Apis mellifera OX%3D7460)
3	1.07026e-39	1.3505	0.891	0.764	1.43137e-35	3.54362e-19	1.31139	0.861	0.763	4.73923e-15	3.54362e-19	2.14053e-39	Ccalc.v3.09822	unknown function
3	1.81331e-15	0.464897	0.529	0.393	2.42512e-11	2.4111e-09	0.421343	0.45	0.367	3.2246e-05	2.4111e-09	3.62661e-15	Ccalc.v3.09966	PGRMC2: Membrane-associated progesterone receptor component 2 (Homo sapiens OX%3D9606)
3	1.18643e-44	1.01991	0.292	0.087	1.58673e-40	1.95805e-16	0.817234	0.139	0.048	2.6187e-12	1.95805e-16	2.37286e-44	Ccalc.v3.09969	unc-22: Twitchin (Caenorhabditis elegans OX%3D6239)
3	3.88362e-24	1.25327	0.541	0.388	5.19395e-20	6.76446e-28	1.02628	0.275	0.111	9.04679e-24	3.88362e-24	1.35289e-27	Ccalc.v3.09974	Troponin I (Astacus leptodactylus OX%3D6717)
3	3.21193e-55	0.62876	0.328	0.089	4.29563e-51	4.25926e-48	0.348025	0.199	0.038	5.69633e-44	4.25926e-48	6.42385e-55	Ccalc.v3.09988	unknown function
3	3.41064e-44	0.531453	0.301	0.086	4.56139e-40	9.07174e-23	0.261056	0.152	0.043	1.21326e-18	9.07174e-23	6.82128e-44	Ccalc.v3.09990	unknown function
3	7.39294e-75	1.07072	0.466	0.147	9.88731e-71	6.73008e-58	1.06341	0.548	0.269	9.00081e-54	6.73008e-58	1.47859e-74	Ccalc.v3.09991	Mgst1: Microsomal glutathione S-transferase 1 (Mus musculus OX%3D10090)
3	3.07279e-55	1.24358	0.376	0.12	4.10956e-51	2.81566e-107	2.02637	0.548	0.16	3.76566e-103	3.07279e-55	5.63131e-107	Ccalc.v3.10043	unknown function
3	4.69748e-22	0.374781	0.12	0.028	6.28241e-18	9.03179e-73	1.13086	0.329	0.072	1.20791e-68	4.69748e-22	1.80636e-72	Ccalc.v3.10204	unknown function
3	1.22152e-54	0.820918	0.299	0.075	1.63366e-50	2.33903e-135	1.11985	0.504	0.101	3.12821e-131	1.22152e-54	4.67805e-135	Ccalc.v3.10250	GST1: Glutathione S-transferase 1 (Manduca sexta OX%3D7130)
3	5.97947e-55	0.87742	0.713	0.474	7.99694e-51	1.29594e-32	0.660755	0.695	0.528	1.73319e-28	1.29594e-32	1.19589e-54	Ccalc.v3.10253	Rps3: 40S ribosomal protein S3 (Rattus norvegicus OX%3D10116)
3	2.29813e-99	1.79854	0.848	0.504	3.07352e-95	1.09664e-100	1.46644	0.626	0.229	1.46664e-96	2.29813e-99	2.19328e-100	Ccalc.v3.10510	WDR63: WD repeat-containing protein 63 (Homo sapiens OX%3D9606)
3	2.89778e-15	0.38336	0.713	0.602	3.87549e-11	6.77344e-10	0.330165	0.6	0.532	9.05879e-06	6.77344e-10	5.79556e-15	Ccalc.v3.10513	farsa-b: Phenylalanine--tRNA ligase alpha subunit B (Xenopus laevis OX%3D8355)
3	6.24639e-12	0.334329	0.269	0.148	8.35393e-08	3.21347e-21	0.281099	0.247	0.1	4.29769e-17	6.24639e-12	6.42693e-21	Ccalc.v3.10664	beta-Spec: Spectrin beta chain (Drosophila melanogaster OX%3D7227)
3	5.60063e-33	0.943455	0.622	0.407	7.49028e-29	1.96456e-44	0.974789	0.61	0.338	2.6274e-40	5.60063e-33	3.92911e-44	Ccalc.v3.10776	APOD: Apolipoprotein D (Homo sapiens OX%3D9606)
3	6.68632e-22	0.487173	0.984	0.993	8.94229e-18	2.57796e-08	0.359882	0.996	0.99	0.000344777	2.57796e-08	1.33726e-21	Ccalc.v3.10842	Heat shock 70 kDa protein cognate 4 (Manduca sexta OX%3D7130)
3	7.69925e-06	0.35505	0.622	0.589	0.10297	9.36076e-12	0.406669	0.377	0.263	1.25191e-07	7.69925e-06	1.87215e-11	Ccalc.v3.10923	Trxr-1: Thioredoxin reductase 1%2C mitochondrial (Drosophila melanogaster OX%3D7227)
3	2.93474e-15	1.58803	0.557	0.425	3.92491e-11	4.67993e-82	2.21047	0.896	0.637	6.25894e-78	2.93474e-15	9.35987e-82	Ccalc.v3.10935	unknown function
3	4.46753e-82	1.05451	0.946	0.781	5.97487e-78	7.38048e-46	0.780621	0.794	0.619	9.87066e-42	7.38048e-46	8.93506e-82	Ccalc.v3.10941	rps20: 40S ribosomal protein S20 (Xenopus laevis OX%3D8355)
3	9.76503e-60	0.911369	0.283	0.061	1.30597e-55	3.67966e-80	1.02384	0.39	0.095	4.92117e-76	9.76503e-60	7.35931e-80	Ccalc.v3.10968	PPAF2: Phenoloxidase-activating factor 2 (Holotrichia diomphalia OX%3D33394)
3	2.7517e-15	0.431257	0.131	0.043	3.68012e-11	5.3587e-44	0.760703	0.335	0.109	7.16672e-40	2.7517e-15	1.07174e-43	Ccalc.v3.11067	unknown function
3	1.31197e-33	0.420727	0.26	0.082	1.75463e-29	2.06267e-50	1.02254	0.461	0.181	2.75862e-46	1.31197e-33	4.12535e-50	Ccalc.v3.11074	CYP9E2: Cytochrome P450 9e2 (Blattella germanica OX%3D6973)
3	1.67283e-107	1.35067	0.923	0.651	2.23724e-103	3.21624e-19	0.463861	0.805	0.704	4.3014e-15	3.21624e-19	3.34566e-107	Ccalc.v3.11090	Plcg1, 1-phosphatidylinositol 4%2C5-bisphosphate phosphodiesterase gamma-1 (Mus musculus OX%3D10090)
3	1.33665e-41	0.848961	0.695	0.487	1.78764e-37	1.9725e-12	0.434302	0.437	0.327	2.63802e-08	1.9725e-12	2.6733e-41	Ccalc.v3.11091	fer2lch: BlastN, ferritin heavy polypeptide-like 17 (Apis mellifera, LOC551684), Ferritin heavy chain (Echinococcus granulosus OX%3D6210)
3	2.04818e-26	0.648346	0.292	0.117	2.73924e-22	3.35665e-75	1.9175	0.519	0.193	4.48918e-71	2.04818e-26	6.71329e-75	Ccalc.v3.11148	Apolipophorins (Locusta migratoria OX%3D7004)
3	9.30842e-40	0.867248	0.627	0.409	1.24491e-35	6.78841e-65	1.09212	0.749	0.518	9.07882e-61	9.30842e-40	1.35768e-64	Ccalc.v3.11165	Sod1: Superoxide dismutase [Cu-Zn] (Drosophila willistoni OX%3D7260)
3	3.95341e-30	1.46375	0.405	0.208	5.28729e-26	2.00099e-26	1.23124	0.173	0.05	2.67613e-22	2.00099e-26	7.90681e-30	Ccalc.v3.11174	Mhc: Myosin heavy chain%2C muscle (Drosophila melanogaster OX%3D7227)
3	6.81046e-06	0.486878	0.493	0.453	0.0910831	2.20845e-05	0.503777	0.474	0.443	0.295359	2.20845e-05	1.36209e-05	Ccalc.v3.11324	ea: Serine protease easter (Drosophila melanogaster OX%3D7227)
3	2.35584e-55	0.790111	0.885	0.701	3.1507e-51	2.47903e-40	0.615607	0.892	0.744	3.31545e-36	2.47903e-40	4.71168e-55	Ccalc.v3.11330	RpL10: 60S ribosomal protein L10 (Drosophila melanogaster OX%3D7227)
3	7.37933e-28	0.419341	0.271	0.101	9.86912e-24	7.66891e-09	0.263979	0.268	0.171	0.000102564	7.66891e-09	1.47587e-27	Ccalc.v3.11363	CG12163: Putative cysteine proteinase CG12163 (Drosophila melanogaster OX%3D7227)
3	3.92262e-10	0.332732	0.767	0.685	5.24611e-06	4.63879e-16	0.424656	0.762	0.668	6.20392e-12	3.92262e-10	9.27758e-16	Ccalc.v3.11385	unknown function
3	7.90725e-21	1.18028	0.387	0.237	1.05752e-16	1.34221e-31	1.07158	0.258	0.091	1.79508e-27	7.90725e-21	2.68443e-31	Ccalc.v3.11389	Prg4: Proteoglycan 4 (Mus musculus OX%3D10090)
3	4.50574e-34	0.841416	0.238	0.073	6.02597e-30	3.255e-23	0.418472	0.123	0.03	4.35324e-19	3.255e-23	9.01147e-34	Ccalc.v3.11415	Unc-89: Obscurin (Drosophila melanogaster OX%3D7227)
3	6.4297e-18	0.490427	0.509	0.355	8.59908e-14	1.00139e-07	0.289408	0.416	0.33	0.00133925	1.00139e-07	1.28594e-17	Ccalc.v3.11432	RpS29: 40S ribosomal protein S29 (Spodoptera frugiperda OX%3D7108)
3	7.31634e-38	0.632027	0.912	0.782	9.78487e-34	2.31099e-16	0.405435	0.838	0.707	3.09071e-12	2.31099e-16	1.46327e-37	Ccalc.v3.11440	RpS16: 40S ribosomal protein S16 (Drosophila melanogaster OX%3D7227)
3	1.32729e-41	0.712225	0.932	0.823	1.77512e-37	2.67104e-12	0.301681	0.887	0.761	3.57225e-08	2.67104e-12	2.65458e-41	Ccalc.v3.11478	RPS5: 40S ribosomal protein S5 (Homo sapiens OX%3D9606)
3	3.32553e-43	0.675137	0.955	0.879	4.44756e-39	1.62927e-13	0.357783	0.848	0.727	2.17898e-09	1.62927e-13	6.65106e-43	Ccalc.v3.11532	Rps11: 40S ribosomal protein S11 (Rattus norvegicus OX%3D10116)
3	6.06449e-46	0.799813	0.808	0.605	8.11064e-42	8.79727e-43	0.736432	0.742	0.547	1.17655e-38	8.79727e-43	1.2129e-45	Ccalc.v3.11549	RpS25: 40S ribosomal protein S25 (Spodoptera frugiperda OX%3D7108)
3	2.07726e-29	0.278033	0.127	0.024	2.77813e-25	6.67859e-82	0.453309	0.214	0.023	8.93194e-78	2.07726e-29	1.33572e-81	Ccalc.v3.11608	Npc2a: NPC intracellular cholesterol transporter 2 homolog a (Drosophila melanogaster OX%3D7227)
3	2.63587e-14	0.470814	0.643	0.549	3.52521e-10	2.85664e-26	0.56462	0.641	0.466	3.82046e-22	2.63587e-14	5.71327e-26	Ccalc.v3.11643	Rps13: 40S ribosomal protein S13 (Rattus norvegicus OX%3D10116)
3	3.66762e-55	2.74127	0.566	0.283	4.90507e-51	1.03094e-91	4.19023	0.658	0.31	1.37878e-87	3.66762e-55	2.06188e-91	Ccalc.v3.11727	snky: Protein sneaky (Drosophila melanogaster OX%3D7227)
3	9.73145e-68	1.17638	0.509	0.191	1.30148e-63	3.18121e-102	2.09815	0.548	0.17	4.25455e-98	9.73145e-68	6.36242e-102	Ccalc.v3.11776	Omega-conotoxin-like protein 1 (Apis mellifera OX%3D7460)
3	6.16916e-35	0.495244	0.265	0.083	8.25063e-31	8.41537e-79	0.563545	0.281	0.046	1.12547e-74	6.16916e-35	1.68307e-78	Ccalc.v3.11891	FHDC1: FH2 domain-containing protein 1 (Homo sapiens OX%3D9606)
3	7.47405e-42	1.01657	0.645	0.41	9.99579e-38	0.000196144	0.3189	0.383	0.321	1	0.000196144	1.49481e-41	Ccalc.v3.11898	GPX4: Phospholipid hydroperoxide glutathione peroxidase (Bos taurus OX%3D9913)
3	4.12801e-22	0.568274	0.274	0.12	5.5208e-18	1.39015e-09	0.285286	0.139	0.065	1.85919e-05	1.39015e-09	8.25601e-22	Ccalc.v3.12029	Pxn: Paxillin (Mus musculus OX%3D10090)
3	4.49529e-09	0.376387	0.514	0.416	6.012e-05	2.91521e-11	0.366841	0.292	0.176	3.8988e-07	4.49529e-09	5.83042e-11	Ccalc.v3.12134	CPAMD8: C3 and PZP-like alpha-2-macroglobulin domain-containing protein 8 (Homo sapiens OX%3D9606)
3	2.01382e-61	0.895004	0.934	0.776	2.69328e-57	8.29607e-19	0.375356	0.931	0.828	1.10952e-14	8.29607e-19	4.02764e-61	Ccalc.v3.12172	RpS2: 40S ribosomal protein S2 (Drosophila melanogaster OX%3D7227)
3	5.15705e-99	1.06477	0.98	0.934	6.89703e-95	3.39637e-43	0.642706	0.965	0.894	4.54231e-39	3.39637e-43	1.03141e-98	Ccalc.v3.12179	RpS27A: Ubiquitin-40S ribosomal protein S27a (Drosophila melanogaster OX%3D7227)
3	6.80348e-22	0.461491	0.376	0.201	9.09897e-18	1.64921e-10	0.38125	0.416	0.31	2.20566e-06	1.64921e-10	1.3607e-21	Ccalc.v3.12228	AAEL006169: Lysosomal aspartic protease (Aedes aegypti OX%3D7159)
3	3.31281e-05	0.818267	0.158	0.101	0.443055	5.55937e-10	1.2843	0.214	0.124	7.43511e-06	3.31281e-05	1.11187e-09	Ccalc.v3.12232	a10: Putative odorant-binding protein A10 (Drosophila melanogaster OX%3D7227)
3	2.42727e-49	0.879503	0.274	0.068	3.24623e-45	4.69711e-89	1.37315	0.316	0.055	6.28192e-85	2.42727e-49	9.39422e-89	Ccalc.v3.12318	Hexamerin (Blaberus discoidalis OX%3D6981)
3	4.43505e-17	0.332488	0.98	0.921	5.93143e-13	3.59202e-16	0.356768	0.955	0.895	4.80397e-12	3.59202e-16	8.8701e-17	Ccalc.v3.12341	Vps13D: Vacuolar protein sorting-associated protein 13D (Drosophila melanogaster OX%3D7227)
3	5.55827e-18	0.438569	0.747	0.612	7.43363e-14	5.51085e-26	0.527271	0.823	0.68	7.37022e-22	5.55827e-18	1.10217e-25	Ccalc.v3.12397	RpL37: 60S ribosomal protein L37 (Spodoptera frugiperda OX%3D7108)
3	1.09667e-12	0.394593	0.536	0.431	1.46669e-08	2.3516e-07	0.350806	0.552	0.517	0.00314503	2.3516e-07	2.19335e-12	Ccalc.v3.12409	RPL35: 60S ribosomal protein L35 (Ophiophagus hannah OX%3D8665)
3	7.37261e-44	0.72286	0.29	0.084	9.86013e-40	2.6044e-71	0.871681	0.238	0.037	3.48312e-67	7.37261e-44	5.20879e-71	Ccalc.v3.12422	UPB1: Beta-ureidopropionase (Pongo abelii OX%3D9601)
3	1.44895e-40	0.720525	0.964	0.867	1.93782e-36	2.59486e-30	0.541666	0.965	0.908	3.47036e-26	2.59486e-30	2.89789e-40	Ccalc.v3.12425	slc25a40: Solute carrier family 25 member 40 (Xenopus tropicalis OX%3D8364)
3	8.97727e-45	1.67549	0.91	0.849	1.20062e-40	3.01311e-45	2.04028	0.708	0.528	4.02973e-41	8.97727e-45	6.02621e-45	Ccalc.v3.12474	Mp20: Muscle-specific protein 20 (Drosophila melanogaster OX%3D7227)
3	1.22698e-38	2.21075	0.69	0.488	1.64096e-34	1.00123e-42	1.84766	0.411	0.177	1.33904e-38	1.22698e-38	2.00246e-42	Ccalc.v3.12475	Mlp84B: Muscle LIM protein Mlp84B (Drosophila melanogaster OX%3D7227)
3	9.27243e-75	1.3984	0.606	0.272	1.2401e-70	1.36095e-116	1.40191	0.593	0.179	1.82013e-112	9.27243e-75	2.7219e-116	Ccalc.v3.12509	Idgf4: Chitinase-like protein Idgf4 (Drosophila melanogaster OX%3D7227)
3	1.61829e-117	1.29468	0.95	0.708	2.16431e-113	9.25691e-63	0.835041	0.864	0.657	1.23802e-58	9.25691e-63	3.23659e-117	Ccalc.v3.12515	RpL31: 60S ribosomal protein L31 (Spodoptera frugiperda OX%3D7108)
3	2.54904e-18	0.657955	0.256	0.123	3.40909e-14	1.89323e-08	0.351762	0.147	0.075	0.0002532	1.89323e-08	5.09808e-18	Ccalc.v3.12527	Pkcdelta: Putative protein kinase C delta type homolog (Drosophila melanogaster OX%3D7227)
3	7.59259e-32	0.637672	0.952	0.839	1.01543e-27	8.32515e-14	0.376686	0.948	0.875	1.11341e-09	8.32515e-14	1.51852e-31	Ccalc.v3.12586	COX7C: Cytochrome c oxidase subunit 7C%2C mitochondrial (Macaca silenus OX%3D54601)
3	4.72471e-06	0.290322	0.6	0.56	0.0631882	0.00543805	0.329559	0.377	0.352	1	0.00543805	9.44939e-06	Ccalc.v3.12603	IFRD1: Interferon-related developmental regulator 1 (Sus scrofa OX%3D9823)
3	1.98243e-33	0.695721	0.848	0.693	2.6513e-29	1.30976e-19	0.470841	0.79	0.656	1.75167e-15	1.30976e-19	3.96485e-33	Ccalc.v3.13129	RpS28b: 40S ribosomal protein S28 (Drosophila melanogaster OX%3D7227)
3	9.38459e-60	0.861905	0.903	0.722	1.2551e-55	2.35688e-43	0.690978	0.827	0.661	3.15208e-39	2.35688e-43	1.87692e-59	Ccalc.v3.13149	Mre11: Double-strand break repair protein MRE11 (Mus musculus OX%3D10090)
3	6.85983e-24	0.501148	0.197	0.065	9.17434e-20	1.08278e-35	0.30429	0.13	0.021	1.44811e-31	6.85983e-24	2.16556e-35	Ccalc.v3.13207	unknown function
3	1.03438e-59	1.86201	0.464	0.176	1.38338e-55	1.04683e-99	2.27902	0.496	0.141	1.40002e-95	1.03438e-59	2.09365e-99	Ccalc.v3.13239	Putative defense protein 3 (Antheraea mylitta OX%3D34739)
3	1.09685e-13	0.375786	0.64	0.519	1.46693e-09	6.31676e-09	0.344448	0.654	0.596	8.44804e-05	6.31676e-09	2.19371e-13	Ccalc.v3.13251	Dap: Death-associated protein 1 (Mus musculus OX%3D10090)
3	3.20461e-108	1.43637	0.9	0.603	4.28585e-104	5.09151e-101	1.43555	0.842	0.544	6.80938e-97	5.09151e-101	6.40923e-108	Ccalc.v3.13325	Glutathione S-transferase (Blattella germanica OX%3D6973)
3	4.94556e-19	0.310649	0.14	0.042	6.61419e-15	4.20025e-25	0.565804	0.119	0.026	5.61742e-21	4.94556e-19	8.40051e-25	Ccalc.v3.13341	unknown function
3	8.56929e-25	0.59071	0.328	0.154	1.14606e-20	3.01518e-17	0.332075	0.203	0.086	4.03251e-13	3.01518e-17	1.71386e-24	Ccalc.v3.13364	unknown function
3	1.99817e-81	0.917429	0.937	0.732	2.67235e-77	1.88835e-48	0.717115	0.831	0.639	2.52548e-44	1.88835e-48	3.99633e-81	Ccalc.v3.13495	RpL7: 60S ribosomal protein L7 (Drosophila melanogaster OX%3D7227)
3	8.53933e-12	0.291862	0.165	0.073	1.14205e-07	3.85168e-39	0.784011	0.303	0.1	5.15124e-35	8.53933e-12	7.70336e-39	Ccalc.v3.13566	unknown function
3	3.84118e-34	0.297634	0.17	0.036	5.13719e-30	3.92299e-40	0.437481	0.203	0.047	5.24661e-36	3.84118e-34	7.84599e-40	Ccalc.v3.13581	fus: RNA-binding protein fusilli (Drosophila melanogaster OX%3D7227)
3	2.34937e-58	0.890526	0.844	0.647	3.14205e-54	4.03786e-53	0.84215	0.829	0.635	5.40023e-49	4.03786e-53	4.69874e-58	Ccalc.v3.13669	unknown function
3	6.38646e-14	0.447834	0.475	0.345	8.54126e-10	2.15949e-08	0.378872	0.615	0.567	0.000288811	2.15949e-08	1.27729e-13	Ccalc.v3.13719	Ndufa4: Cytochrome c oxidase subunit NDUFA4 (Mus musculus OX%3D10090)
3	3.78876e-55	0.773411	0.186	0.027	5.06709e-51	1.59537e-55	0.543327	0.145	0.016	2.13365e-51	3.78876e-55	3.19074e-55	Ccalc.v3.13893	dyw: Circadian clock-controlled protein daywake (Drosophila melanogaster OX%3D7227)
3	9.50801e-62	0.864161	0.95	0.828	1.2716e-57	3.39839e-30	0.548687	0.903	0.763	4.545e-26	3.39839e-30	1.9016e-61	Ccalc.v3.13910	RPL35A: 60S ribosomal protein L35a (Pongo abelii OX%3D9601)
3	1.5201e-36	0.669975	0.602	0.37	2.03298e-32	1.72854e-10	0.319204	0.442	0.339	2.31174e-06	1.72854e-10	3.0402e-36	Ccalc.v3.13920	Tctp: Translationally-controlled tumor protein homolog (Bombyx mori OX%3D7091)
3	5.85529e-37	0.699574	0.351	0.136	7.83087e-33	9.91747e-88	0.805646	0.312	0.053	1.32636e-83	5.85529e-37	1.98349e-87	Ccalc.v3.13942	Npc2a: NPC intracellular cholesterol transporter 2 homolog a (Drosophila melanogaster OX%3D7227)
3	3.48901e-19	0.317282	0.292	0.137	4.6662e-15	1.4256e-41	0.482761	0.292	0.091	1.90659e-37	3.48901e-19	2.85119e-41	Ccalc.v3.13966	Cyt-b5: Cytochrome b5 (Musca domestica OX%3D7370)
3	7.32075e-24	0.542462	0.167	0.05	9.79077e-20	3.2958e-20	0.856795	0.156	0.05	4.40781e-16	3.2958e-20	1.46415e-23	Ccalc.v3.13986	unknown function
3	2.30303e-39	0.727046	0.538	0.301	3.08007e-35	1.90712e-32	0.749004	0.641	0.484	2.55058e-28	1.90712e-32	4.60606e-39	Ccalc.v3.14092	Jafrac1: Peroxiredoxin 1 (Drosophila melanogaster OX%3D7227)
3	5.00029e-31	0.622504	0.251	0.084	6.68739e-27	1.02085e-84	1.01432	0.524	0.169	1.36529e-80	5.00029e-31	2.0417e-84	Ccalc.v3.14146	Prdx6: Peroxiredoxin-6 (Rattus norvegicus OX%3D10116)
3	1.74402e-104	1.13965	0.993	0.964	2.33246e-100	3.20369e-72	0.889066	0.95	0.797	4.28461e-68	3.20369e-72	3.48804e-104	Ccalc.v3.14288	RpLP2: 60S acidic ribosomal protein P2 (Drosophila melanogaster OX%3D7227)
3	1.04843e-90	1.00192	0.995	0.962	1.40217e-86	1.2777e-49	0.664195	0.983	0.949	1.70879e-45	1.2777e-49	2.09685e-90	Ccalc.v3.14305	RpS23: 40S ribosomal protein S23 (Spodoptera frugiperda OX%3D7108)
3	1.63472e-15	0.521752	0.55	0.441	2.18628e-11	1.26711e-10	0.351807	0.708	0.63	1.69463e-06	1.26711e-10	3.26945e-15	Ccalc.v3.14353	Cytochrome c oxidase subunit 6C-1 (Thunnus obesus OX%3D8241)
3	1.8533e-47	0.735914	0.968	0.903	2.4786e-43	6.9608e-38	0.636823	0.929	0.82	9.30938e-34	6.9608e-38	3.7066e-47	Ccalc.v3.14382	RPL6: 60S ribosomal protein L6 (Bos taurus OX%3D9913)
3	3.69701e-07	0.269689	0.704	0.647	0.00494438	2.04061e-08	0.358384	0.517	0.448	0.000272911	3.69701e-07	4.08121e-08	Ccalc.v3.14470	Rack1: Guanine nucleotide-binding protein subunit beta-like protein (Drosophila melanogaster OX%3D7227)
3	1.01624e-19	0.390431	0.19	0.068	1.35912e-15	2.4939e-28	0.267409	0.136	0.03	3.33534e-24	1.01624e-19	4.9878e-28	Ccalc.v3.14472	CD109: CD109 antigen (Homo sapiens OX%3D9606)
3	4.40816e-31	0.525917	0.452	0.23	5.89548e-27	8.35591e-07	0.317001	0.405	0.334	0.0111752	8.35591e-07	8.81632e-31	Ccalc.v3.14633	unknown function
3	6.89365e-31	1.81522	0.674	0.544	9.21957e-27	7.53024e-28	1.82	0.377	0.192	1.00709e-23	7.53024e-28	1.37873e-30	Ccalc.v3.14692	Actin%2C clone 205 (Artemia sp. OX%3D6662)
3	4.13464e-13	0.497202	0.457	0.327	5.52967e-09	1.70092e-29	0.696542	0.578	0.384	2.27481e-25	4.13464e-13	3.40184e-29	Ccalc.v3.14755	slv: Sugar transporter SWEET1 (Drosophila melanogaster OX%3D7227)
3	9.20996e-27	0.957185	0.367	0.181	1.23174e-22	1.13164e-28	0.480321	0.169	0.045	1.51345e-24	9.20996e-27	2.26328e-28	Ccalc.v3.14857	unknown function
3	5.67199e-13	0.307378	0.283	0.157	7.58572e-09	5.26525e-20	0.453652	0.468	0.297	7.04175e-16	5.67199e-13	1.05305e-19	Ccalc.v3.14910	unknown function
3	3.27786e-44	0.743868	0.826	0.635	4.38381e-40	7.74369e-49	0.918614	0.643	0.39	1.03564e-44	3.27786e-44	1.54874e-48	Ccalc.v3.17355	Retrovirus-related Pol polyprotein from type-1 retrotransposable element R1 (Fragment) (Bradysia coprophila OX%3D38358)
4	1.64252e-65	0.840655	0.975	0.769	2.1967e-61	3.01653e-90	1.33366	1	0.809	4.0343e-86	1.64252e-65	6.03305e-90	Ccalc.v3.00127	CAMTA1: Calmodulin-binding transcription activator 1 (Homo sapiens OX%3D9606)
4	6.41783e-13	0.327569	0.59	0.43	8.58321e-09	2.52233e-08	0.268184	0.649	0.474	0.000337337	2.52233e-08	1.28357e-12	Ccalc.v3.00172	Evi5: Ecotropic viral integration site 5 ortholog (Drosophila melanogaster OX%3D7227)
4	1.72088e-56	0.693364	0.604	0.243	2.30151e-52	4.21736e-18	0.336709	0.445	0.208	5.6403e-14	4.21736e-18	3.44176e-56	Ccalc.v3.00370	Fbxo7: F-box only protein 7 (Mus musculus OX%3D10090)
4	4.58616e-11	0.342602	0.781	0.696	6.13353e-07	2.99396e-12	0.348271	0.8	0.613	4.00412e-08	4.58616e-11	5.98791e-12	Ccalc.v3.00845	unknown function
4	1.74049e-16	0.456209	0.46	0.28	2.32773e-12	2.0931e-55	0.795363	0.665	0.249	2.79931e-51	1.74049e-16	4.18619e-55	Ccalc.v3.00861	raskol: Ras GTPase-activating protein raskol (Drosophila melanogaster OX%3D7227)
4	7.07617e-12	0.271036	0.33	0.184	9.46368e-08	1.07168e-19	0.277455	0.306	0.111	1.43326e-15	7.07617e-12	2.14335e-19	Ccalc.v3.00915	br: BlastN (Apis mellifera, Gene ID, 552255) Broad-complex core protein isoforms 1/2/3/4/5 (Drosophila melanogaster OX%3D7227)
4	4.1006e-74	0.668067	0.488	0.128	5.48414e-70	1.78691e-43	0.359297	0.298	0.06	2.38982e-39	1.78691e-43	8.2012e-74	Ccalc.v3.01033	SoxN: BlastN transcription factor Sox-2 (Apis mellifera, LOC408411)
4	1.10339e-71	0.533551	0.413	0.092	1.47567e-67	3.23562e-94	0.789303	0.441	0.064	4.32732e-90	1.10339e-71	6.47124e-94	Ccalc.v3.01395	mKast: BlastN (Apis mellifera, LOC725542), arrd-17, Arrestin domain-containing protein 17 (Caenorhabditis elegans OX%3D6239)
4	7.86141e-21	0.344811	0.543	0.307	1.05139e-16	7.34351e-60	0.653366	0.51	0.134	9.82121e-56	7.86141e-21	1.4687e-59	Ccalc.v3.01893	plekha7: Pleckstrin homology domain-containing family A member 7 (Danio rerio OX%3D7955)
4	1.3689e-06	0.279692	0.806	0.795	0.0183077	6.14541e-12	0.37302	0.91	0.858	8.21888e-08	1.3689e-06	1.22908e-11	Ccalc.v3.02100	Son: Protein Son (Drosophila melanogaster OX%3D7227)
4	1.03518e-88	0.893143	0.67	0.237	1.38445e-84	2.92468e-202	2.08588	0.947	0.226	3.91146e-198	1.03518e-88	5.84935e-202	Ccalc.v3.02159	CES4A: Carboxylesterase 4A (Homo sapiens OX%3D9606)
4	5.49189e-69	0.627499	0.524	0.159	7.34485e-65	9.16659e-195	1.55107	0.776	0.119	1.22594e-190	5.49189e-69	1.83332e-194	Ccalc.v3.02160	Nlg2: BlastN, neuroligin 2 (Apis mellifera, LOC410779)
4	3.88467e-34	0.604588	0.842	0.619	5.19536e-30	1.60825e-29	0.575998	0.71	0.397	2.15087e-25	1.60825e-29	7.76934e-34	Ccalc.v3.02235	unknown function
4	5.85951e-13	0.286213	0.864	0.731	7.83651e-09	1.20483e-10	0.327366	0.816	0.673	1.61134e-06	1.20483e-10	1.1719e-12	Ccalc.v3.02310	UQCRFS1: Cytochrome b-c1 complex subunit Rieske%2C mitochondrial (Lagothrix lagotricha OX%3D9519)
4	5.06266e-50	0.710754	0.643	0.305	6.77081e-46	6.45873e-19	0.38488	0.38	0.165	8.63791e-15	6.45873e-19	1.01253e-49	Ccalc.v3.02358	unknown function
4	9.09614e-08	0.307736	0.596	0.501	0.00121652	5.72821e-13	0.420367	0.837	0.728	7.66091e-09	9.09614e-08	1.14564e-12	Ccalc.v3.02389	PF11_0240: Dynein heavy chain-like protein PF11_0240 (Plasmodium falciparum (isolate 3D7) OX%3D36329)
4	1.46998e-28	0.399735	0.972	0.806	1.96596e-24	1.80794e-48	0.738869	1	0.805	2.41794e-44	1.46998e-28	3.61588e-48	Ccalc.v3.02479	Nckx30C: Sodium/potassium/calcium exchanger Nckx30C (Drosophila melanogaster OX%3D7227)
4	9.29403e-15	0.423247	0.612	0.459	1.24298e-10	3.72794e-06	0.283821	0.694	0.557	0.0498574	3.72794e-06	1.85881e-14	Ccalc.v3.02560	unknown function
4	1.12817e-11	0.372619	0.676	0.557	1.50882e-07	3.56925e-08	0.291549	0.812	0.689	0.000477352	3.56925e-08	2.25635e-11	Ccalc.v3.02655	aPKC: Atypical protein kinase C (Drosophila melanogaster OX%3D7227)
4	5.62329e-08	0.269585	0.454	0.327	0.000752059	9.48804e-06	0.270465	0.62	0.523	0.126893	9.48804e-06	1.12466e-07	Ccalc.v3.03016	ppp1r10: Serine/threonine-protein phosphatase 1 regulatory subunit 10 (Xenopus laevis OX%3D8355)
4	2.11769e-17	0.375143	0.82	0.692	2.83221e-13	3.12076e-10	0.326341	0.653	0.493	4.1737e-06	3.12076e-10	4.23539e-17	Ccalc.v3.03435	SUN1: SUN domain-containing protein 1 (Homo sapiens OX%3D9606)
4	1.12123e-11	0.312754	0.51	0.352	1.49953e-07	2.34474e-14	0.363996	0.543	0.328	3.13586e-10	1.12123e-11	4.68948e-14	Ccalc.v3.03783	unknown function
4	1.57551e-06	0.28706	0.404	0.307	0.0210708	1.97262e-22	0.469814	0.527	0.266	2.63818e-18	1.57551e-06	3.94523e-22	Ccalc.v3.03994	Phf14: PHD finger protein 14 (Mus musculus OX%3D10090)
4	1.19115e-25	0.503433	0.817	0.647	1.59304e-21	2.34801e-16	0.43703	0.767	0.556	3.14023e-12	2.34801e-16	2.38229e-25	Ccalc.v3.04489	unknown function
4	5.54766e-15	0.251443	0.208	0.085	7.41944e-11	3.63748e-33	0.510347	0.539	0.221	4.86476e-29	5.54766e-15	7.27496e-33	Ccalc.v3.04624	unknown function
4	1.43942e-36	0.556113	0.753	0.46	1.92508e-32	3.10127e-10	0.265322	0.531	0.344	4.14763e-06	3.10127e-10	2.87884e-36	Ccalc.v3.04738	unknown function
4	1.89928e-107	1.12152	0.881	0.388	2.5401e-103	7.68162e-117	1.52765	0.943	0.379	1.02734e-112	1.89928e-107	1.53632e-116	Ccalc.v3.05995	twk-18: TWiK family of potassium channels protein 18 (Caenorhabditis elegans OX%3D6239)
4	4.0334e-12	0.255699	0.26	0.132	5.39427e-08	5.67638e-35	0.411057	0.322	0.085	7.59159e-31	4.0334e-12	1.13528e-34	Ccalc.v3.07030	unknown function
4	8.06421e-15	0.250955	0.341	0.174	1.07851e-10	6.41872e-41	0.504999	0.449	0.139	8.58439e-37	8.06421e-15	1.28374e-40	Ccalc.v3.07034	unknown function
4	4.41891e-37	0.49572	0.546	0.251	5.90985e-33	2.20207e-54	0.647645	0.567	0.178	2.94505e-50	4.41891e-37	4.40414e-54	Ccalc.v3.07035	unknown function
4	3.39347e-22	0.444041	0.848	0.695	4.53843e-18	1.1328e-15	0.438566	0.886	0.702	1.51501e-11	1.1328e-15	6.78694e-22	Ccalc.v3.07271	Glut1: Glucose transporter type 1 (Drosophila melanogaster OX%3D7227)
4	8.02007e-21	0.37844	0.438	0.232	1.0726e-16	2.69693e-20	0.385442	0.449	0.206	3.60688e-16	2.69693e-20	1.60401e-20	Ccalc.v3.07337	SCAI: Protein SCAI (Homo sapiens OX%3D9606)
4	8.21963e-09	0.293959	0.429	0.307	0.000109929	2.98996e-16	0.311133	0.445	0.222	3.99877e-12	8.21963e-09	5.97991e-16	Ccalc.v3.07456	DRC3: Dynein regulatory complex subunit 3 (Homo sapiens OX%3D9606)
4	1.05382e-82	0.310591	0.211	0.017	1.40938e-78	8.3911e-116	0.400945	0.286	0.017	1.12223e-111	1.05382e-82	1.67822e-115	Ccalc.v3.07507	unknown function
4	5.54597e-10	0.289625	0.584	0.452	7.41717e-06	1.63414e-05	0.258515	0.637	0.536	0.21855	1.63414e-05	1.10919e-09	Ccalc.v3.07567	ROCK2: Rho-associated protein kinase 2 (Homo sapiens OX%3D9606)
4	1.55975e-12	0.266104	0.346	0.193	2.08602e-08	2.52632e-31	0.509226	0.612	0.273	3.3787e-27	1.55975e-12	5.05264e-31	Ccalc.v3.07867	unknown function
4	3.18467e-24	0.479481	0.828	0.617	4.25918e-20	1.98174e-17	0.434099	0.824	0.602	2.65037e-13	1.98174e-17	6.36935e-24	Ccalc.v3.08129	unknown function
4	6.84022e-25	0.478276	0.54	0.301	9.14811e-21	1.08674e-23	0.41097	0.588	0.298	1.4534e-19	1.08674e-23	1.36804e-24	Ccalc.v3.08466	hsd17b12: Very-long-chain 3-oxoacyl-CoA reductase (Xenopus tropicalis OX%3D8364)
4	3.33058e-35	0.619977	0.56	0.285	4.45432e-31	3.56617e-24	0.356013	0.38	0.141	4.7694e-20	3.56617e-24	6.66116e-35	Ccalc.v3.08657	Zwilch: Protein zwilch homolog (Mus musculus OX%3D10090)
4	9.55586e-92	1.08466	0.812	0.374	1.278e-87	1.24772e-77	0.903581	0.661	0.194	1.66871e-73	1.24772e-77	1.91117e-91	Ccalc.v3.08993	unknown function
4	9.52069e-16	0.326164	0.382	0.211	1.2733e-11	1.61563e-14	0.291626	0.286	0.121	2.16075e-10	1.61563e-14	1.90414e-15	Ccalc.v3.08994	unknown function
4	5.23697e-19	0.330271	0.978	0.947	7.00392e-15	1.20254e-09	0.269084	0.906	0.802	1.60828e-05	1.20254e-09	1.04739e-18	Ccalc.v3.09723	RBM25: RNA-binding protein 25 (Homo sapiens OX%3D9606)
4	1.07071e-78	0.343896	0.266	0.033	1.43197e-74	2.59897e-82	0.334415	0.22	0.015	3.47586e-78	1.07071e-78	5.19794e-82	Ccalc.v3.09751	Lim1: BlastN, LIM/homeobox protein Lhx5 (Apis mellifera, LOC100577751), LHX1, LIM/homeobox protein Lhx1 (Gallus gallus OX%3D9031)
4	1.39468e-08	0.294845	0.413	0.285	0.000186525	1.03154e-25	0.5454	0.62	0.326	1.37958e-21	1.39468e-08	2.06308e-25	Ccalc.v3.09806	Nrde2: Nuclear exosome regulator NRDE2 (Mus musculus OX%3D10090)
4	4.18745e-18	0.395772	0.474	0.273	5.60029e-14	2.10906e-51	0.670598	0.596	0.204	2.82066e-47	4.18745e-18	4.21812e-51	Ccalc.v3.10752	KCNIP1: Kv channel-interacting protein 1 (Homo sapiens OX%3D9606)
4	0.00160324	0.259696	0.573	0.53	1	0.0045286	0.26281	0.58	0.525	1	0.0045286	0.00320391	Ccalc.v3.10869	unknown function
4	9.49544e-26	0.395947	0.975	0.892	1.26992e-21	1.62879e-10	0.267059	0.959	0.888	2.17834e-06	1.62879e-10	1.89909e-25	Ccalc.v3.11364	Snap25: Synaptosomal-associated protein 25 (Drosophila melanogaster OX%3D7227)
4	1.96968e-24	0.504039	0.512	0.288	2.63426e-20	1.77312e-10	0.346209	0.543	0.361	2.37137e-06	1.77312e-10	3.93937e-24	Ccalc.v3.11375	prfA: Peptide chain release factor 1 (Paracoccus denitrificans (strain Pd 1222) OX%3D318586)
4	2.23674e-38	0.529613	0.479	0.202	2.99141e-34	4.27397e-51	0.605313	0.608	0.199	5.716e-47	2.23674e-38	8.54793e-51	Ccalc.v3.11533	LYSMD3: LysM and putative peptidoglycan-binding domain-containing protein 3 (Homo sapiens OX%3D9606)
4	5.52328e-10	0.284275	0.809	0.717	7.38683e-06	6.28916e-15	0.293193	0.947	0.835	8.41113e-11	5.52328e-10	1.25783e-14	Ccalc.v3.11678	Atpalpha: Sodium/potassium-transporting ATPase subunit alpha (Drosophila melanogaster OX%3D7227)
4	1.26844e-70	0.807449	0.645	0.238	1.69642e-66	4.56429e-82	0.671098	0.665	0.164	6.10428e-78	1.26844e-70	9.12858e-82	Ccalc.v3.12536	C15: BlastN, homeobox protein MSX-2 (Apis mellifera, LOC724148) Acetylcholinesterase (Leptinotarsa decemlineata OX%3D7539)
4	2.20593e-79	0.580546	0.388	0.075	2.95022e-75	6.525e-134	1.18706	0.576	0.082	8.72653e-130	2.20593e-79	1.305e-133	Ccalc.v3.13203	grik2: Glutamate receptor ionotropic%2C kainate 2 (Xenopus laevis OX%3D8355)
4	2.47193e-15	0.399506	0.535	0.351	3.30595e-11	2.58301e-30	0.557635	0.58	0.272	3.45452e-26	2.47193e-15	5.16602e-30	Ccalc.v3.13240	unknown function
4	8.36707e-24	0.429126	0.427	0.211	1.11901e-19	2.05493e-63	0.979161	0.776	0.32	2.74826e-59	8.36707e-24	4.10985e-63	Ccalc.v3.13303	tutl: Protein turtle (Drosophila melanogaster OX%3D7227)
4	2.88907e-07	0.279424	0.554	0.441	0.00386384	3.29683e-11	0.310185	0.429	0.248	4.40918e-07	2.88907e-07	6.59366e-11	Ccalc.v3.13381	Cow: BlastN (Apis mellifera, LOC409774) Proteoglycan Cow (Drosophila melanogaster OX%3D7227)
4	2.48864e-31	0.528072	0.928	0.789	3.32831e-27	1.16114e-17	0.461009	0.714	0.487	1.55291e-13	1.16114e-17	4.97728e-31	Ccalc.v3.13598	unknown function
4	4.0582e-31	0.394593	0.41	0.164	5.42744e-27	3.22598e-39	0.409909	0.42	0.121	4.31443e-35	4.0582e-31	6.45196e-39	Ccalc.v3.13699	unknown function
4	4.52843e-17	0.323349	0.366	0.189	6.05632e-13	3.22184e-77	1.11231	0.763	0.288	4.30889e-73	4.52843e-17	6.44368e-77	Ccalc.v3.14166	NaCP60E: Sodium channel protein 60E (Drosophila melanogaster OX%3D7227)
4	1.48783e-93	1.05957	0.72	0.267	1.98982e-89	1.69619e-55	0.699078	0.547	0.164	2.26848e-51	1.69619e-55	2.97565e-93	Ccalc.v3.14430	unknown function
4	1.14224e-16	0.311672	0.355	0.183	1.52763e-12	3.66987e-58	0.878501	0.702	0.285	4.90808e-54	1.14224e-16	7.33973e-58	Ccalc.v3.14452	unknown function
4	3.20551e-34	0.57805	0.679	0.394	4.28704e-30	3.04474e-32	0.652307	0.527	0.218	4.07204e-28	3.04474e-32	6.41101e-34	Ccalc.v3.14626	unknown function
4	2.30652e-43	0.563636	0.568	0.256	3.08474e-39	2.80006e-57	0.873542	0.714	0.289	3.74481e-53	2.30652e-43	5.60013e-57	Ccalc.v3.14627	ADRB2: Beta-2 adrenergic receptor (Sus scrofa OX%3D9823)
4	9.00828e-36	0.552398	0.535	0.252	1.20477e-31	1.05058e-23	0.40448	0.408	0.166	1.40504e-19	1.05058e-23	1.80166e-35	Ccalc.v3.14716	unknown function
4	8.4924e-22	0.485086	0.665	0.46	1.13577e-17	1.56156e-20	0.470147	0.853	0.654	2.08842e-16	1.56156e-20	1.69848e-21	Ccalc.v3.16960	FAAH2: Fatty-acid amide hydrolase 2 (Homo sapiens OX%3D9606)
5	9.2082e-160	1.63002	0.664	0.141	1.2315e-155	9.52937e-205	2.15616	0.722	0.069	1.27446e-200	9.2082e-160	1.90587e-204	Ccalc.v3.00010	unknown function
5	1.41011e-20	0.472569	0.567	0.375	1.88588e-16	0.0158843	0.368041	0.372	0.324	1	0.0158843	2.82021e-20	Ccalc.v3.00173	unknown function
5	2.16026e-15	0.374996	0.594	0.405	2.88913e-11	0.0194226	0.313199	0.4	0.339	1	0.0194226	4.32052e-15	Ccalc.v3.00175	fax: Failed axon connections (Drosophila melanogaster OX%3D7227)
5	0.163226	0.336292	0.409	0.419	1	0.00104711	0.281826	0.172	0.1	1	0.163226	0.00209313	Ccalc.v3.00276	ankrd29: Ankyrin repeat domain-containing protein 29 (Danio rerio OX%3D7955)
5	6.08789e-103	1.40115	0.839	0.407	8.14194e-99	2.18148e-107	2.73926	0.967	0.439	2.91751e-103	6.08789e-103	4.36295e-107	Ccalc.v3.00382	unknown function
5	1.3752e-31	0.687249	0.591	0.349	1.8392e-27	8.85802e-70	1.3919	0.739	0.247	1.18467e-65	1.3752e-31	1.7716e-69	Ccalc.v3.00515	uzip: Protein unzipped (Drosophila melanogaster OX%3D7227)
5	1.1907e-62	0.631787	0.401	0.105	1.59244e-58	7.36783e-55	0.87408	0.4	0.075	9.85374e-51	7.36783e-55	2.38139e-62	Ccalc.v3.00617	CAD: CAD protein (Squalus acanthias OX%3D7797)
5	1.06918e-12	0.287101	0.406	0.241	1.42992e-08	7.91879e-28	0.720636	0.556	0.219	1.05906e-23	1.06918e-12	1.58376e-27	Ccalc.v3.00656	TNS: Tensin (Gallus gallus OX%3D9031)
5	1.39819e-96	0.507881	0.331	0.043	1.86994e-92	3.49433e-173	1.02636	0.511	0.034	4.67332e-169	1.39819e-96	6.98866e-173	Ccalc.v3.00709	unknown function
5	1.07429e-18	0.457874	0.476	0.292	1.43676e-14	8.59867e-08	0.431844	0.517	0.374	0.00114999	8.59867e-08	2.14858e-18	Ccalc.v3.00819	GPCPD1: Glycerophosphocholine phosphodiesterase GPCPD1 (Homo sapiens OX%3D9606)
5	9.59609e-08	0.385908	0.392	0.293	0.00128338	1.63724e-18	0.71013	0.428	0.194	2.18964e-14	9.59609e-08	3.27447e-18	Ccalc.v3.00878	Pino: Protein pinocchio (Drosophila melanogaster OX%3D7227)
5	2.26356e-119	0.758716	0.411	0.056	3.02728e-115	8.47953e-109	1.06636	0.528	0.066	1.13405e-104	8.47953e-109	4.52711e-119	Ccalc.v3.01065	unknown function
5	2.87082e-15	0.460021	0.642	0.514	3.83943e-11	0.000940896	0.269617	0.7	0.647	1	0.000940896	5.74163e-15	Ccalc.v3.01102	spen: Protein split ends (Drosophila melanogaster OX%3D7227)
5	3.27261e-59	0.677883	0.495	0.169	4.37678e-55	1.40099e-43	0.908779	0.561	0.175	1.87369e-39	1.40099e-43	6.54521e-59	Ccalc.v3.01131	TFCP2L1: Transcription factor CP2-like protein 1 (Homo sapiens OX%3D9606)
5	4.14225e-137	0.366018	0.199	0.003	5.53984e-133	5.84131e-196	0.762075	0.339	0.008	7.81217e-192	4.14225e-137	1.16826e-195	Ccalc.v3.01182	Picot: Putative inorganic phosphate cotransporter (Drosophila ananassae OX%3D7217)
5	3.64553e-114	1.12892	0.745	0.257	4.87553e-110	3.50743e-59	0.945063	0.678	0.206	4.69084e-55	3.50743e-59	7.29105e-114	Ccalc.v3.01283	unknown function
5	2.4534e-14	0.34584	0.828	0.755	3.28118e-10	1.74432e-05	0.303515	0.739	0.663	0.233285	1.74432e-05	4.9068e-14	Ccalc.v3.01337	sws: Neuropathy target esterase sws (Drosophila sechellia OX%3D7238)
5	6.81653e-136	0.636595	0.382	0.039	9.11643e-132	1.36874e-241	0.996542	0.55	0.024	1.83055e-237	6.81653e-136	2.73747e-241	Ccalc.v3.01398	nrv2: BlastN (Apis mellifera, LOC410905) Sodium/potassium-transporting ATPase subunit beta-2 (Drosophila melanogaster OX%3D7227)
5	4.2369e-11	0.314961	0.441	0.293	5.66643e-07	1.64866e-21	0.502874	0.511	0.231	2.20492e-17	4.2369e-11	3.29733e-21	Ccalc.v3.01485	FBXO32: F-box only protein 32 (Homo sapiens OX%3D9606)
5	1.01053e-05	0.313244	0.409	0.328	0.135148	2.39916e-05	0.525997	0.494	0.406	0.320864	2.39916e-05	2.02105e-05	Ccalc.v3.01486	GYG1: Glycogenin-1 (Oryctolagus cuniculus OX%3D9986)
5	2.26024e-122	0.527913	0.288	0.021	3.02285e-118	1.53286e-109	0.632377	0.35	0.025	2.05004e-105	1.53286e-109	4.52049e-122	Ccalc.v3.01577	unknown function
5	9.73498e-84	0.906483	0.621	0.212	1.30196e-79	1.51533e-104	1.42774	0.711	0.147	2.0266e-100	9.73498e-84	3.03066e-104	Ccalc.v3.01874	HSPB1: Heat shock protein beta-1 (Gallus gallus OX%3D9031)
5	1.63779e-32	0.569835	0.505	0.25	2.19038e-28	2.19102e-44	0.880349	0.55	0.172	2.93028e-40	1.63779e-32	4.38205e-44	Ccalc.v3.02043	unknown function
5	2.67867e-114	1.0462	0.46	0.08	3.58245e-110	3.93927e-61	1.88187	0.561	0.141	5.26839e-57	3.93927e-61	5.35733e-114	Ccalc.v3.02193	FHOD3: FH1/FH2 domain-containing protein 3 (Homo sapiens OX%3D9606)
5	1.7912e-261	1.16047	0.632	0.056	2.39555e-257	2.07948e-156	1.04596	0.572	0.052	2.7811e-152	2.07948e-156	3.5824e-261	Ccalc.v3.02208	inx1: Innexin inx1 (Schistocerca americana OX%3D7009)
5	1.73713e-103	0.956793	0.406	0.068	2.32324e-99	2.50418e-229	1.2943	0.5	0.02	3.34909e-225	1.73713e-103	5.00836e-229	Ccalc.v3.02255	unknown function
5	5.90919e-12	0.309037	0.298	0.162	7.90295e-08	4.2656e-67	1.23062	0.672	0.196	5.70481e-63	5.90919e-12	8.5312e-67	Ccalc.v3.02265	FAXDC2: Fatty acid hydroxylase domain-containing protein 2 (Macaca fascicularis OX%3D9541)
5	0	1.05684	0.522	0.017	0	2.27076e-268	1.37675	0.556	0.021	3.03691e-264	2.27076e-268	0	Ccalc.v3.02282	Ros1: Proto-oncogene tyrosine-protein kinase ROS (Rattus norvegicus OX%3D10116)
5	1.17914e-19	0.460035	0.414	0.222	1.57698e-15	2.34932e-05	0.293005	0.389	0.263	0.314197	2.34932e-05	2.35828e-19	Ccalc.v3.02403	DXO: Decapping and exoribonuclease protein (Bos taurus OX%3D9913)
5	5.16835e-16	0.41379	0.629	0.468	6.91216e-12	6.40105e-37	1.11404	0.794	0.557	8.56076e-33	5.16835e-16	1.28021e-36	Ccalc.v3.02630	FCHO2: F-BAR domain only protein 2 (Pongo abelii OX%3D9601)
5	8.85431e-13	0.34802	0.933	0.885	1.18418e-08	1.71836e-11	0.416939	0.978	0.926	2.29813e-07	1.71836e-11	1.77086e-12	Ccalc.v3.02752	Tm1: Tropomyosin-1%2C isoforms 9A/A/B (Drosophila melanogaster OX%3D7227)
5	4.53723e-106	0.70911	0.519	0.106	6.06809e-102	1.23396e-30	0.409267	0.372	0.097	1.6503e-26	1.23396e-30	9.07446e-106	Ccalc.v3.02865	FLNA: Filamin-A (Homo sapiens OX%3D9606)
5	5.04702e-145	0.726379	0.384	0.037	6.74988e-141	4.21124e-122	0.95386	0.456	0.042	5.63212e-118	4.21124e-122	1.0094e-144	Ccalc.v3.02893	mfsd6a: Major facilitator superfamily domain-containing protein 6-A (Danio rerio OX%3D7955)
5	5.34999e-94	0.396076	0.188	0.01	7.15508e-90	2.04681e-292	0.871331	0.356	0.002	2.7374e-288	5.34999e-94	4.09362e-292	Ccalc.v3.03103	unknown function
5	8.31835e-168	1.28409	0.586	0.093	1.1125e-163	3.04737e-281	2.0184	0.661	0.033	4.07555e-277	8.31835e-168	6.09474e-281	Ccalc.v3.03159	AANAT1: Dopamine N-acetyltransferase (Drosophila melanogaster OX%3D7227)
5	8.91303e-57	0.986119	0.97	0.924	1.19203e-52	2.48505e-24	0.718189	0.967	0.882	3.3235e-20	2.48505e-24	1.78261e-56	Ccalc.v3.03239	Ank3: Ankyrin-3 (Mus musculus OX%3D10090)
5	1.15698e-58	0.585214	0.183	0.021	1.54735e-54	2.02224e-57	0.98406	0.217	0.019	2.70454e-53	2.02224e-57	2.31396e-58	Ccalc.v3.03328	unknown function
5	4.58584e-12	0.457281	0.519	0.402	6.1331e-08	7.92322e-12	0.615474	0.572	0.376	1.05965e-07	7.92322e-12	9.17168e-12	Ccalc.v3.03361	unc-94: Tropomodulin (Caenorhabditis elegans OX%3D6239)
5	7.05826e-185	0.634527	0.368	0.02	9.43972e-181	3.05164e-67	0.385961	0.183	0.01	4.08126e-63	3.05164e-67	1.41165e-184	Ccalc.v3.03437	unknown function
5	8.3727e-52	0.288757	0.247	0.045	1.11976e-47	3.09791e-110	0.74109	0.372	0.029	4.14315e-106	8.3727e-52	6.19583e-110	Ccalc.v3.03548	unknown function
5	1.17885e-41	0.695123	0.613	0.316	1.57659e-37	8.37616e-58	1.38496	0.767	0.329	1.12023e-53	1.17885e-41	1.67523e-57	Ccalc.v3.03662	unknown function
5	8.3411e-111	1.02877	0.605	0.157	1.11554e-106	2.35698e-38	0.666136	0.517	0.163	3.15223e-34	2.35698e-38	1.66822e-110	Ccalc.v3.03673	unknown function
5	2.13281e-54	0.345574	0.199	0.028	2.85242e-50	9.55388e-156	0.624535	0.322	0.011	1.27774e-151	2.13281e-54	1.91078e-155	Ccalc.v3.03768	zyd: BlastN, sodium/potassium/calcium exchanger 4 (Apis mellifera, LOC411976), Slc24a5: Sodium/potassium/calcium exchanger 5 (Mus musculus OX%3D10090)
5	1.29945e-39	0.716491	0.352	0.12	1.73789e-35	4.50397e-103	2.0604	0.689	0.143	6.02361e-99	1.29945e-39	9.00794e-103	Ccalc.v3.03789	unknown function
5	4.44407e-149	1.567	0.901	0.347	5.9435e-145	4.83271e-97	2.46338	0.911	0.337	6.46327e-93	4.83271e-97	8.88814e-149	Ccalc.v3.03799	Icarapin-like (Apis mellifera OX%3D7460)
5	7.92924e-15	0.276614	0.304	0.154	1.06046e-10	2.06664e-174	1.69376	0.8	0.11	2.76392e-170	7.92924e-15	4.13328e-174	Ccalc.v3.03837	PGP: Glycerol-3-phosphate phosphatase (Homo sapiens OX%3D9606)
5	1.32783e-42	0.397371	0.263	0.063	1.77584e-38	3.1144e-16	0.272595	0.289	0.098	4.1652e-12	3.1144e-16	2.65566e-42	Ccalc.v3.03855	ltaA: L-allo-threonine aldolase (Aeromonas jandaei OX%3D650)
5	1.30514e-89	0.863854	0.565	0.159	1.74549e-85	7.98555e-118	2.21057	0.761	0.159	1.06799e-113	1.30514e-89	1.59711e-117	Ccalc.v3.03883	CG2145: Poly(U)-specific endoribonuclease homolog (Drosophila melanogaster OX%3D7227)
5	1.27456e-198	0.829337	0.495	0.044	1.7046e-194	2.56494e-98	0.553081	0.311	0.022	3.43035e-94	2.56494e-98	2.54912e-198	Ccalc.v3.03894	unknown function
5	1.40168e-38	0.851857	0.613	0.346	1.87461e-34	8.53239e-100	1.55732	0.75	0.17	1.14112e-95	1.40168e-38	1.70648e-99	Ccalc.v3.03968	Obp69a: General odorant-binding protein 69a (Drosophila melanogaster OX%3D7227)
5	2.86466e-06	0.391645	0.258	0.173	0.0383119	9.47113e-21	0.951189	0.344	0.123	1.26667e-16	2.86466e-06	1.89423e-20	Ccalc.v3.03976	unknown function
5	6.30342e-244	1.01721	0.575	0.048	8.43019e-240	4.35255e-42	0.530537	0.222	0.029	5.8211e-38	4.35255e-42	1.26068e-243	Ccalc.v3.04000	unknown function
5	3.28354e-45	0.591864	0.513	0.215	4.39141e-41	5.99578e-12	0.350318	0.333	0.15	8.01875e-08	5.99578e-12	6.56708e-45	Ccalc.v3.04081	unknown function
5	1.20504e-61	0.729926	0.505	0.165	1.61161e-57	1.03018e-17	0.378462	0.333	0.117	1.37776e-13	1.03018e-17	2.41007e-61	Ccalc.v3.04095	AnxB9: Annexin B9 (Drosophila melanogaster OX%3D7227)
5	4.11273e-18	0.284857	0.277	0.12	5.50036e-14	4.05782e-115	0.810688	0.461	0.046	5.42692e-111	4.11273e-18	8.11563e-115	Ccalc.v3.04360	unknown function
5	2.64356e-37	0.436011	0.376	0.131	3.53549e-33	1.32741e-71	0.914543	0.528	0.102	1.77528e-67	2.64356e-37	2.65482e-71	Ccalc.v3.04374	Antitrypsin (Bombyx mori OX%3D7091)
5	2.63708e-15	0.392761	0.349	0.192	3.52683e-11	1.81988e-24	0.523151	0.422	0.152	2.43391e-20	2.63708e-15	3.63976e-24	Ccalc.v3.04408	ACHE1: Acetylcholinesterase (Culex pipiens OX%3D7175)
5	4.25135e-25	0.315876	0.239	0.08	5.68576e-21	1.58078e-12	0.4322	0.356	0.168	2.11414e-08	1.58078e-12	8.50271e-25	Ccalc.v3.04428	Alg1: Chitobiosyldiphosphodolichol beta-mannosyltransferase (Mus musculus OX%3D10090)
5	1.50368e-43	0.679042	0.597	0.275	2.01103e-39	6.86495e-43	1.33239	0.622	0.236	9.18118e-39	6.86495e-43	3.00737e-43	Ccalc.v3.04482	Ptpn7: Tyrosine-protein phosphatase non-receptor type 7 (Rattus norvegicus OX%3D10116)
5	1.63398e-64	0.616546	0.492	0.149	2.18528e-60	8.41757e-29	0.514872	0.344	0.094	1.12577e-24	8.41757e-29	3.26795e-64	Ccalc.v3.04514	for: cGMP-dependent protein kinase%2C isozyme 2 forms cD5/T2 (Drosophila melanogaster OX%3D7227)
5	1.84202e-35	0.689245	0.653	0.408	2.46351e-31	2.9786e-106	1.68858	0.783	0.2	3.98359e-102	1.84202e-35	5.95721e-106	Ccalc.v3.04613	Madm: Nuclear receptor-binding protein homolog (Drosophila melanogaster OX%3D7227)
5	5.51714e-17	0.311256	0.194	0.071	7.37862e-13	1.01856e-19	0.528628	0.289	0.09	1.36222e-15	5.51714e-17	2.03712e-19	Ccalc.v3.04640	Eaat1: BlastN, excitatory amino acid transporter 1 (Apis mellifera, LOC409919), SLC1A3, Excitatory amino acid transporter 1 (Bos taurus OX%3D9913)
5	1.24073e-73	0.835546	0.995	0.944	1.65936e-69	1.23969e-16	0.483795	0.972	0.943	1.65796e-12	1.23969e-16	2.48147e-73	Ccalc.v3.04713	B52: Serine-arginine protein 55 (Drosophila melanogaster OX%3D7227)
5	2.50431e-84	0.449663	0.288	0.037	3.34926e-80	5.3802e-54	0.400237	0.283	0.036	7.19549e-50	5.3802e-54	5.00862e-84	Ccalc.v3.04828	Prx: Periaxin (Rattus norvegicus OX%3D10116)
5	5.96812e-130	0.715115	0.395	0.044	7.98176e-126	7.53927e-142	1.20358	0.628	0.07	1.0083e-137	5.96812e-130	1.50785e-141	Ccalc.v3.04868	unknown function
5	2.19311e-56	0.255564	0.175	0.019	2.93307e-52	4.72413e-31	0.258086	0.2	0.031	6.31805e-27	4.72413e-31	4.38622e-56	Ccalc.v3.04869	unknown function
5	3.05198e-189	0.652046	0.371	0.019	4.08172e-185	1.63542e-81	0.441828	0.261	0.019	2.18721e-77	1.63542e-81	6.10396e-189	Ccalc.v3.05065	bib: Neurogenic protein big brain (Drosophila melanogaster OX%3D7227)
5	3.4936e-131	0.943695	0.522	0.089	4.67234e-127	2.27966e-91	1.21353	0.65	0.125	3.04882e-87	2.27966e-91	6.9872e-131	Ccalc.v3.05158	B1: Esterase B1 (Culex pipiens OX%3D7175)
5	9.68938e-70	0.580915	0.293	0.049	1.29586e-65	3.40358e-76	1.08544	0.617	0.128	4.55195e-72	9.68938e-70	6.80717e-76	Ccalc.v3.05160	UGT2B31: UDP-glucuronosyltransferase 2B31 (Canis lupus familiaris OX%3D9615)
5	1.95399e-54	0.826404	0.47	0.165	2.61327e-50	1.87634e-73	1.58828	0.644	0.17	2.50942e-69	1.95399e-54	3.75269e-73	Ccalc.v3.05355	drpr: Protein draper (Drosophila melanogaster OX%3D7227)
5	4.8097e-62	0.504919	0.347	0.078	6.4325e-58	5.15331e-74	0.715357	0.444	0.067	6.89204e-70	4.8097e-62	1.03066e-73	Ccalc.v3.05466	CFAP61: Cilia- and flagella-associated protein 61 (Homo sapiens OX%3D9606)
5	2.50353e-60	0.827825	0.933	0.658	3.34823e-56	1.46711e-21	0.484365	0.922	0.639	1.96211e-17	1.46711e-21	5.00707e-60	Ccalc.v3.05474	unknown function
5	8.67903e-07	0.300719	0.382	0.285	0.0116073	1.67315e-30	0.710521	0.45	0.154	2.23768e-26	8.67903e-07	3.34631e-30	Ccalc.v3.05537	unknown function
5	2.22409e-106	0.492326	0.323	0.036	2.9745e-102	9.68166e-63	0.423847	0.267	0.027	1.29483e-58	9.68166e-63	4.44818e-106	Ccalc.v3.05544	RAX: Retinal homeobox protein Rax (Fragment) (Dugesia japonica OX%3D6161)
5	2.70563e-90	1.06118	0.626	0.211	3.61851e-86	4.2494e-103	2.33435	0.839	0.255	5.68315e-99	2.70563e-90	8.4988e-103	Ccalc.v3.05545	repo: BlastN, retinal homeobox protein Rx2 (Apis mellifera, LOC410151)
5	6.6045e-53	0.395223	0.261	0.051	8.83286e-49	2.18091e-13	0.327993	0.294	0.117	2.91675e-09	2.18091e-13	1.3209e-52	Ccalc.v3.05547	Plscr3: Phospholipid scramblase 3 (Mus musculus OX%3D10090)
5	2.21751e-84	0.709592	0.495	0.117	2.96569e-80	2.21663e-39	0.756112	0.422	0.104	2.96452e-35	2.21663e-39	4.43501e-84	Ccalc.v3.05563	ARNTL: Aryl hydrocarbon receptor nuclear translocator-like protein 1 (Gallus gallus OX%3D9031)
5	6.05855e-16	0.671258	0.398	0.237	8.1027e-12	1.00977e-63	1.68791	0.667	0.201	1.35047e-59	6.05855e-16	2.01955e-63	Ccalc.v3.05573	Anpep: Aminopeptidase N (Mus musculus OX%3D10090)
5	7.83161e-32	0.285456	0.153	0.029	1.0474e-27	8.93242e-54	0.299653	0.133	0.007	1.19462e-49	7.83161e-32	1.78648e-53	Ccalc.v3.05574	TRHDE: Thyrotropin-releasing hormone-degrading ectoenzyme (Homo sapiens OX%3D9606)
5	3.2115e-68	1.23201	0.938	0.783	4.29506e-64	5.40165e-75	2.78021	0.972	0.6	7.22416e-71	3.2115e-68	1.08033e-74	Ccalc.v3.05606	unknown function
5	6.19624e-96	0.432889	0.234	0.018	8.28685e-92	1.14566e-86	0.550702	0.283	0.021	1.53221e-82	1.14566e-86	1.23925e-95	Ccalc.v3.05607	CSAD: Cysteine sulfinic acid decarboxylase (Homo sapiens OX%3D9606)
5	0	1.20639	0.591	0.027	0	0	2.18108	0.794	0.034	0	0	0	Ccalc.v3.05623	unknown function
5	1.38363e-19	0.374932	0.419	0.224	1.85046e-15	1.09309e-13	0.395033	0.433	0.213	1.4619e-09	1.09309e-13	2.76726e-19	Ccalc.v3.05649	loco: Regulator of G-protein signaling loco (Drosophila melanogaster OX%3D7227)
5	5.79343e-11	0.2844	0.882	0.811	7.74813e-07	2.5907e-07	0.36005	0.672	0.549	0.0034648	2.5907e-07	1.15869e-10	Ccalc.v3.05721	hfp: Poly(U)-binding-splicing factor half pint (Drosophila melanogaster OX%3D7227)
5	1.55277e-25	0.419523	0.384	0.174	2.07667e-21	1.40623e-38	0.628426	0.45	0.125	1.8807e-34	1.55277e-25	2.81247e-38	Ccalc.v3.05819	Efa6: PH and SEC7 domain-containing protein (Drosophila melanogaster OX%3D7227)
5	1.19315e-43	0.479291	0.331	0.095	1.59572e-39	3.16115e-50	0.581551	0.372	0.069	4.22772e-46	1.19315e-43	6.3223e-50	Ccalc.v3.05980	Transferrin (Blaberus discoidalis OX%3D6981)
5	7.41094e-35	0.735293	0.599	0.318	9.91139e-31	7.79031e-79	2.25961	0.878	0.35	1.04188e-74	7.41094e-35	1.55806e-78	Ccalc.v3.06061	CG42342: Collagen alpha chain CG42342 (Drosophila melanogaster OX%3D7227)
5	1.80178e-87	0.467075	0.266	0.029	2.4097e-83	1.51208e-195	0.90522	0.428	0.017	2.02225e-191	1.80178e-87	3.02415e-195	Ccalc.v3.06066	unknown function
5	5.76867e-87	0.435259	0.245	0.024	7.71503e-83	1.32311e-86	0.380108	0.228	0.012	1.76953e-82	1.32311e-86	1.15373e-86	Ccalc.v3.06067	unknown function
5	1.23694e-30	0.581218	0.624	0.383	1.65428e-26	7.70948e-06	0.411306	0.4	0.276	0.103107	7.70948e-06	2.47388e-30	Ccalc.v3.06115	NT5C2: Cytosolic purine 5'-nucleotidase (Pongo abelii OX%3D9601)
5	8.55868e-43	0.634902	0.46	0.184	1.14464e-38	3.42452e-25	0.720422	0.694	0.403	4.57995e-21	3.42452e-25	1.71174e-42	Ccalc.v3.06173	Tpk1: Thiamin pyrophosphokinase 1 (Mus musculus OX%3D10090)
5	1.06177e-55	0.393169	0.218	0.033	1.42001e-51	2.51655e-40	0.626899	0.35	0.075	3.36563e-36	2.51655e-40	2.12354e-55	Ccalc.v3.06174	Atp6v0a1: V-type proton ATPase 116 kDa subunit a1 (Mus musculus OX%3D10090)
5	3.67571e-70	0.297313	0.142	0.008	4.91589e-66	3.63265e-120	0.491833	0.256	0.009	4.85831e-116	3.67571e-70	7.2653e-120	Ccalc.v3.06431	B1: Esterase B1 (Culex pipiens OX%3D7175)
5	1.09293e-34	0.379923	0.333	0.113	1.46168e-30	1.37891e-10	0.279535	0.228	0.089	1.84416e-06	1.37891e-10	2.18585e-34	Ccalc.v3.06652	ARHGEF10: Rho guanine nucleotide exchange factor 10 (Homo sapiens OX%3D9606)
5	2.71004e-18	0.524245	0.586	0.406	3.62441e-14	1.01829e-28	1.00477	0.911	0.686	1.36186e-24	2.71004e-18	2.03659e-28	Ccalc.v3.06665	unknown function
5	3.67752e-44	0.26225	0.188	0.031	4.91831e-40	1.6133e-88	0.61846	0.406	0.045	2.15763e-84	3.67752e-44	3.22661e-88	Ccalc.v3.06768	ABCG4: ATP-binding cassette sub-family G member 4 (Homo sapiens OX%3D9606)
5	2.68265e-24	0.562115	0.473	0.263	3.58777e-20	0.000196161	0.307314	0.378	0.272	1	0.000196161	5.36529e-24	Ccalc.v3.06814	Mctp: Multiple C2 and transmembrane domain-containing protein (Drosophila melanogaster OX%3D7227)
5	1.28322e-27	0.334722	0.196	0.052	1.71617e-23	1.55975e-60	0.754389	0.283	0.033	2.08601e-56	1.28322e-27	3.1195e-60	Ccalc.v3.06875	unknown function
5	6.63853e-14	0.52374	0.605	0.499	8.87838e-10	3.76786e-07	0.372614	0.55	0.408	0.00503913	3.76786e-07	1.32771e-13	Ccalc.v3.07184	Nucb2: Nucleobindin-2 (Rattus norvegicus OX%3D10116)
5	1.67267e-39	0.613522	0.591	0.302	2.23703e-35	7.29845e-30	0.649791	0.506	0.183	9.76095e-26	7.29845e-30	3.34535e-39	Ccalc.v3.07189	unknown function
5	0	2.09484	0.86	0.068	0	0	2.53081	0.956	0.057	0	0	0	Ccalc.v3.07206	A2m: Alpha-2-macroglobulin (Rattus norvegicus OX%3D10116)
5	6.73211e-41	0.290959	0.226	0.047	9.00352e-37	5.26102e-35	0.292384	0.228	0.035	7.03609e-31	5.26102e-35	1.34642e-40	Ccalc.v3.07334	Ets65A: DNA-binding protein D-ETS-3 (Drosophila melanogaster OX%3D7227)
5	2.79176e-18	0.32978	0.325	0.154	3.73369e-14	3.55139e-35	0.768251	0.594	0.221	4.74963e-31	2.79176e-18	7.10278e-35	Ccalc.v3.07435	nat9: N-acetyltransferase 9-like protein (Nematostella vectensis OX%3D45351)
5	1.31058e-13	0.358132	0.46	0.304	1.75277e-09	1.78559e-13	0.438721	0.461	0.243	2.38805e-09	1.78559e-13	2.62116e-13	Ccalc.v3.07451	rab11fip3: Rab11 family-interacting protein 3 (Danio rerio OX%3D7955)
5	0.000172098	0.257481	0.419	0.348	1	4.77846e-08	0.36248	0.433	0.27	0.000639071	0.000172098	9.55692e-08	Ccalc.v3.07612	Limch1: LIM and calponin homology domains-containing protein 1 (Mus musculus OX%3D10090)
5	1.05923e-109	0.859299	0.417	0.067	1.41661e-105	6.17684e-44	0.806412	0.383	0.083	8.26091e-40	6.17684e-44	2.11845e-109	Ccalc.v3.07613	fgf1: Fibroblast growth factor 1 (Fragment) (Notophthalmus viridescens OX%3D8316)
5	1.12778e-116	0.527849	0.298	0.026	1.50829e-112	1.11357e-13	0.275219	0.122	0.026	1.48929e-09	1.11357e-13	2.25556e-116	Ccalc.v3.07635	Tret1-2: Facilitated trehalose transporter Tret1-2 homolog (Drosophila melanogaster OX%3D7227)
5	1.36472e-64	0.687642	0.446	0.13	1.82517e-60	3.24196e-77	1.30123	0.633	0.152	4.3358e-73	1.36472e-64	6.48392e-77	Ccalc.v3.07793	unknown function
5	5.10975e-99	0.371105	0.223	0.015	6.83378e-95	4.0087e-61	0.362012	0.244	0.023	5.36124e-57	4.0087e-61	1.02195e-98	Ccalc.v3.07805	unknown function
5	1.39654e-144	0.631531	0.409	0.042	1.86773e-140	7.32644e-197	1.18391	0.544	0.033	9.79838e-193	1.39654e-144	1.46529e-196	Ccalc.v3.07873	unknown function
5	5.20572e-13	0.465749	0.435	0.294	6.96214e-09	1.56769e-14	0.512157	0.5	0.268	2.09663e-10	5.20572e-13	3.13538e-14	Ccalc.v3.08009	Pacsin2: Protein kinase C and casein kinase substrate in neurons protein 2 (Mus musculus OX%3D10090)
5	4.13612e-21	0.401932	0.675	0.483	5.53165e-17	6.46452e-61	1.44938	0.811	0.364	8.64565e-57	4.13612e-21	1.2929e-60	Ccalc.v3.08059	unknown function
5	8.49842e-15	0.386728	0.573	0.399	1.13658e-10	8.7386e-16	0.472083	0.639	0.361	1.1687e-11	8.49842e-15	1.74772e-15	Ccalc.v3.08104	SRGAP1: SLIT-ROBO Rho GTPase-activating protein 1 (Homo sapiens OX%3D9606)
5	2.45223e-75	0.256435	0.145	0.007	3.27962e-71	9.239e-93	0.329563	0.183	0.006	1.23562e-88	2.45223e-75	1.8478e-92	Ccalc.v3.08150	ATP13A3: Probable cation-transporting ATPase 13A3 (Homo sapiens OX%3D9606)
5	1.63406e-194	0.822713	0.487	0.043	2.18539e-190	3.19591e-154	0.965039	0.544	0.047	4.27421e-150	3.19591e-154	3.26812e-194	Ccalc.v3.08223	ced-6: PTB domain-containing adapter protein ced-6 (Drosophila melanogaster OX%3D7227)
5	3.95432e-19	0.458701	0.608	0.435	5.28851e-15	2.21316e-20	0.576663	0.578	0.292	2.95988e-16	3.95432e-19	4.42632e-20	Ccalc.v3.08440	Kiaa1841: Uncharacterized protein KIAA1841 (Mus musculus OX%3D10090)
5	1.41094e-15	0.253109	0.172	0.062	1.887e-11	6.9338e-09	0.25595	0.178	0.067	9.27326e-05	6.9338e-09	2.82189e-15	Ccalc.v3.08448	Spag6: Sperm-associated antigen 6 (Mus musculus OX%3D10090)
5	5.46303e-66	0.699512	0.425	0.112	7.30625e-62	1.52188e-47	0.65547	0.433	0.098	2.03537e-43	1.52188e-47	1.09261e-65	Ccalc.v3.08548	slc39a1: Zinc transporter ZIP1 (Danio rerio OX%3D7955)
5	1.26633e-165	0.833464	0.468	0.049	1.6936e-161	7.68544e-88	0.936158	0.528	0.082	1.02785e-83	7.68544e-88	2.53267e-165	Ccalc.v3.08549	jar: Myosin heavy chain 95F (Drosophila melanogaster OX%3D7227)
5	6.79975e-56	0.555428	0.333	0.079	9.09398e-52	3.36696e-33	0.646166	0.478	0.154	4.50297e-29	3.36696e-33	1.35995e-55	Ccalc.v3.08669	Venom acid phosphatase Acph-1 (Apis mellifera OX%3D7460)
5	4.03421e-68	0.706512	0.495	0.15	5.39536e-64	1.47871e-07	0.390904	0.394	0.241	0.00197763	1.47871e-07	8.06843e-68	Ccalc.v3.08677	TEX14: Inactive serine/threonine-protein kinase TEX14 (Bos taurus OX%3D9913)
5	3.60809e-19	0.269211	0.22	0.081	4.82546e-15	1.70003e-19	0.32843	0.267	0.077	2.27362e-15	3.60809e-19	3.40006e-19	Ccalc.v3.08716	CD63: CD63 antigen (Felis catus OX%3D9685)
5	2.0087e-71	0.543487	0.382	0.083	2.68644e-67	1.83441e-54	0.450595	0.222	0.022	2.45333e-50	1.83441e-54	4.0174e-71	Ccalc.v3.08743	unknown function
5	1.55445e-38	0.333806	0.258	0.066	2.07893e-34	5.34818e-48	0.301479	0.167	0.013	7.15266e-44	1.55445e-38	1.06964e-47	Ccalc.v3.08746	unknown function
5	4.97234e-60	1.09067	0.747	0.433	6.65001e-56	2.96332e-49	1.15119	0.75	0.346	3.96315e-45	2.96332e-49	9.94468e-60	Ccalc.v3.08863	Cdk5rap2: CDK5 regulatory subunit-associated protein 2 (Rattus norvegicus OX%3D10116)
5	0.0114916	0.306899	0.578	0.586	1	0.000539138	0.415595	0.678	0.659	1	0.0114916	0.00107799	Ccalc.v3.08882	CadN: Neural-cadherin (Drosophila melanogaster OX%3D7227)
5	8.72995e-99	0.721112	0.462	0.093	1.16754e-94	1.2959e-178	1.16156	0.522	0.035	1.73313e-174	8.72995e-99	2.59179e-178	Ccalc.v3.08898	unknown function
5	2.97084e-110	1.09603	0.677	0.196	3.9732e-106	3.56334e-68	1.08076	0.7	0.197	4.76562e-64	3.56334e-68	5.94168e-110	Ccalc.v3.08965	per: Period circadian protein (Periplaneta americana OX%3D6978)
5	1.28723e-61	0.252745	0.159	0.013	1.72154e-57	1.30181e-300	0.977604	0.489	0.01	1.74104e-296	1.28723e-61	2.60361e-300	Ccalc.v3.08966	Slc5a8: Sodium-coupled monocarboxylate transporter 1 (Mus musculus OX%3D10090)
5	4.37599e-18	0.392596	0.368	0.191	5.85245e-14	3.15337e-15	0.492968	0.4	0.185	4.21731e-11	3.15337e-15	8.75197e-18	Ccalc.v3.09056	Tet: DNA N6-methyl adenine demethylase (Drosophila melanogaster OX%3D7227)
5	7.66701e-69	0.87544	0.581	0.213	1.02539e-64	3.72269e-12	0.823475	0.517	0.341	4.97873e-08	3.72269e-12	1.5334e-68	Ccalc.v3.09140	unknown function
5	3.00325e-16	0.41738	0.597	0.415	4.01655e-12	1.202e-49	1.04967	0.611	0.201	1.60755e-45	3.00325e-16	2.404e-49	Ccalc.v3.09607	unknown function
5	1.59785e-144	0.553861	0.331	0.023	2.13696e-140	4.65074e-293	0.992398	0.533	0.015	6.21989e-289	1.59785e-144	9.30147e-293	Ccalc.v3.09653	Slc1a2: Excitatory amino acid transporter 2 (Mus musculus OX%3D10090)
5	3.57504e-108	0.951462	0.535	0.119	4.78126e-104	1.19545e-119	1.59205	0.806	0.164	1.5988e-115	3.57504e-108	2.39091e-119	Ccalc.v3.09664	Cyp6a13: Probable cytochrome P450 6a13 (Drosophila melanogaster OX%3D7227)
5	5.11173e-05	0.301133	0.823	0.774	0.683643	4.18306e-29	2.35698	0.883	0.768	5.59442e-25	5.11173e-05	8.36612e-29	Ccalc.v3.09822	unknown function
5	5.73239e-99	0.93735	0.546	0.136	7.6665e-95	5.97762e-46	0.843349	0.45	0.111	7.99447e-42	5.97762e-46	1.14648e-98	Ccalc.v3.09859	PHLDB1: Pleckstrin homology-like domain family B member 1 (Homo sapiens OX%3D9606)
5	1.21046e-50	0.252358	0.142	0.014	1.61887e-46	5.77021e-240	0.993474	0.517	0.02	7.71708e-236	1.21046e-50	1.15404e-239	Ccalc.v3.09870	unknown function
5	1.08409e-121	0.590117	0.344	0.036	1.44986e-117	5.45286e-296	1.17819	0.572	0.019	7.29265e-292	1.08409e-121	1.09057e-295	Ccalc.v3.09976	CD151: CD151 antigen (Homo sapiens OX%3D9606)
5	1.42796e-69	0.73268	0.374	0.083	1.90976e-65	7.06826e-79	0.684431	0.361	0.041	9.45309e-75	1.42796e-69	1.41365e-78	Ccalc.v3.09990	unknown function
5	1.36805e-09	0.434961	0.403	0.293	1.82963e-05	5.6556e-28	0.591363	0.517	0.205	7.5638e-24	1.36805e-09	1.13112e-27	Ccalc.v3.10008	SLC41A1: Solute carrier family 41 member 1 (Pongo abelii OX%3D9601)
5	1.86979e-181	1.13399	0.495	0.053	2.50065e-177	3.37248e-237	2.15294	0.628	0.038	4.51036e-233	1.86979e-181	6.74496e-237	Ccalc.v3.10185	Vascular endothelial growth factor A (Bitis gabonica OX%3D8694)
5	8.33634e-106	0.768968	0.454	0.085	1.1149e-101	7.06636e-162	1.57845	0.656	0.075	9.45055e-158	8.33634e-106	1.41327e-161	Ccalc.v3.10192	OtopLc: Proton channel OtopLc (Drosophila melanogaster OX%3D7227)
5	6.37527e-82	1.04963	0.777	0.382	8.52628e-78	2.30048e-11	0.510322	0.55	0.359	3.07666e-07	2.30048e-11	1.27505e-81	Ccalc.v3.10376	CalpB: Calpain-B (Drosophila melanogaster OX%3D7227)
5	5.3006e-06	0.330559	0.306	0.218	0.0708903	1.49911e-06	0.750157	0.444	0.32	0.0200491	5.3006e-06	2.99822e-06	Ccalc.v3.10402	wrapper: BlastN, neurotrimin (Apis mellifera, LOC409235), Ppid, Peptidyl-prolyl cis-trans isomerase D (Mus musculus OX%3D10090)
5	7.55428e-10	0.302216	0.371	0.24	1.01031e-05	1.01919e-07	0.354102	0.628	0.456	0.00136306	1.01919e-07	1.51086e-09	Ccalc.v3.10410	CHD1: Chromodomain-helicase-DNA-binding protein 1 (Bombyx mori OX%3D7091)
5	2.49162e-30	0.47932	0.349	0.135	3.33229e-26	6.5788e-22	0.557483	0.472	0.196	8.79848e-18	6.5788e-22	4.98323e-30	Ccalc.v3.10509	Aifm3: Apoptosis-inducing factor 3 (Mus musculus OX%3D10090)
5	6.58418e-93	0.516126	0.36	0.055	8.80569e-89	3.09376e-103	0.580424	0.417	0.04	4.13759e-99	6.58418e-93	6.18752e-103	Ccalc.v3.10632	MYORG: Myogenesis-regulating glycosidase (Homo sapiens OX%3D9606)
5	5.15894e-38	0.500821	0.39	0.138	6.89957e-34	3.95553e-15	0.370694	0.294	0.108	5.29012e-11	3.95553e-15	1.03179e-37	Ccalc.v3.10664	beta-Spec: Spectrin beta chain (Drosophila melanogaster OX%3D7227)
5	2.54787e-06	0.269161	0.446	0.354	0.0340752	9.37891e-07	0.41566	0.561	0.442	0.0125434	2.54787e-06	1.87578e-06	Ccalc.v3.10733	ndor1: NADPH-dependent diflavin oxidoreductase 1 (Xenopus laevis OX%3D8355)
5	1.63516e-74	0.8741	0.616	0.227	2.18686e-70	2.79279e-12	0.419683	0.289	0.12	3.73508e-08	2.79279e-12	3.27032e-74	Ccalc.v3.10737	ABCD: ATP-binding cassette sub-family D member (Drosophila melanogaster OX%3D7227)
5	1.63227e-104	1.57776	0.82	0.391	2.183e-100	2.12553e-120	2.70562	0.956	0.341	2.84268e-116	1.63227e-104	4.25105e-120	Ccalc.v3.10776	APOD: Apolipoprotein D (Homo sapiens OX%3D9606)
5	1.04235e-05	0.266876	0.384	0.294	0.139404	7.16586e-05	0.251174	0.428	0.308	0.958362	7.16586e-05	2.08469e-05	Ccalc.v3.10803	ZNF507: Zinc finger protein 507 (Pongo abelii OX%3D9601)
5	2.7212e-51	0.318287	0.237	0.042	3.63933e-47	2.13447e-34	0.315488	0.239	0.04	2.85463e-30	2.13447e-34	5.4424e-51	Ccalc.v3.10830	unknown function
5	1.32631e-36	0.702179	0.489	0.23	1.77381e-32	5.39632e-57	1.10114	0.639	0.207	7.21704e-53	1.32631e-36	1.07926e-56	Ccalc.v3.10833	Reep1: Receptor expression-enhancing protein 1 (Mus musculus OX%3D10090)
5	0.0076568	0.870372	0.487	0.435	1	5.74655e-28	2.11357	0.872	0.656	7.68544e-24	0.0076568	1.14931e-27	Ccalc.v3.10935	unknown function
5	2.66906e-20	0.448484	0.374	0.189	3.5696e-16	2.07791e-62	0.91105	0.433	0.078	2.779e-58	2.66906e-20	4.15582e-62	Ccalc.v3.11014	unknown function
5	3.12878e-61	0.717467	0.401	0.109	4.18443e-57	2.09404e-30	0.895875	0.544	0.214	2.80057e-26	2.09404e-30	6.25756e-61	Ccalc.v3.11148	Apolipophorins (Locusta migratoria OX%3D7004)
5	0.00890555	0.313766	0.54	0.524	1	1.43369e-18	0.911681	0.689	0.516	1.91742e-14	0.00890555	2.86739e-18	Ccalc.v3.11206	TEgg029f10.1: UPF0472 protein C16orf72 homolog (Xenopus tropicalis OX%3D8364)
5	5.22446e-19	0.273585	0.228	0.086	6.9872e-15	9.60605e-56	0.467341	0.294	0.038	1.28471e-51	5.22446e-19	1.92121e-55	Ccalc.v3.11244	CDase: Neutral ceramidase (Drosophila pseudoobscura pseudoobscura OX%3D46245)
5	1.05296e-52	0.425374	0.304	0.067	1.40823e-48	4.66666e-30	0.403534	0.317	0.075	6.24119e-26	4.66666e-30	2.10592e-52	Ccalc.v3.11274	stac: Protein unc-13 homolog 4B (Drosophila melanogaster OX%3D7227)
5	7.9379e-10	0.364906	0.578	0.469	1.06161e-05	3.40146e-23	0.828479	0.594	0.319	4.54912e-19	7.9379e-10	6.80293e-23	Ccalc.v3.11277	ABAT: 4-aminobutyrate aminotransferase%2C mitochondrial (Sus scrofa OX%3D9823)
5	4.22689e-51	0.828191	0.997	0.982	5.65304e-47	2.29618e-21	0.775282	1	0.983	3.07091e-17	2.29618e-21	8.45378e-51	Ccalc.v3.11499	unknown function
5	1.66117e-63	1.05323	0.992	0.965	2.22165e-59	3.04156e-35	0.844243	1	0.985	4.06778e-31	3.04156e-35	3.32234e-63	Ccalc.v3.11500	unknown function
5	1.97912e-10	0.383357	0.503	0.38	2.64687e-06	2.26033e-12	0.537046	0.583	0.372	3.02296e-08	1.97912e-10	4.52065e-12	Ccalc.v3.11588	Vldlr: Very low-density lipoprotein receptor (Mus musculus OX%3D10090)
5	1.44613e-41	0.375136	0.306	0.082	1.93405e-37	6.15851e-51	0.618681	0.35	0.059	8.23639e-47	1.44613e-41	1.2317e-50	Ccalc.v3.11891	FHDC1: FH2 domain-containing protein 1 (Homo sapiens OX%3D9606)
5	2.99039e-12	0.447377	0.562	0.423	3.99934e-08	4.83519e-10	0.652798	0.494	0.321	6.46659e-06	4.83519e-10	5.98078e-12	Ccalc.v3.11898	GPX4: Phospholipid hydroperoxide glutathione peroxidase (Bos taurus OX%3D9913)
5	4.58338e-60	0.897743	0.728	0.396	6.12981e-56	4.23664e-53	0.874758	0.594	0.171	5.66609e-49	4.23664e-53	9.16675e-60	Ccalc.v3.12134	CPAMD8: C3 and PZP-like alpha-2-macroglobulin domain-containing protein 8 (Homo sapiens OX%3D9606)
5	2.53295e-156	0.808821	0.395	0.035	3.38757e-152	2.45876e-78	0.856474	0.456	0.068	3.28835e-74	2.45876e-78	5.0659e-156	Ccalc.v3.12164	Tkfc: Triokinase/FMN cyclase (Mus musculus OX%3D10090)
5	1.39816e-21	0.493608	0.538	0.338	1.8699e-17	7.43772e-05	0.325495	0.461	0.354	0.99472	7.43772e-05	2.79632e-21	Ccalc.v3.12210	unknown function
5	8.85166e-11	0.29232	0.562	0.416	1.18382e-06	7.93469e-08	0.350828	0.678	0.542	0.00106119	7.93469e-08	1.77033e-10	Ccalc.v3.12222	tardbp: TAR DNA-binding protein 43 (Xenopus tropicalis OX%3D8364)
5	2.18184e-22	0.476225	0.363	0.174	2.91799e-18	3.95804e-33	0.605931	0.406	0.116	5.29349e-29	2.18184e-22	7.91609e-33	Ccalc.v3.12284	Os03g0790700: Probable aldehyde oxidase 3 (Oryza sativa subsp. japonica OX%3D39947)
5	1.18683e-250	0.861166	0.508	0.03	1.58726e-246	5.0881e-74	0.407675	0.256	0.02	6.80483e-70	5.0881e-74	2.37365e-250	Ccalc.v3.12404	Lrp2: Low-density lipoprotein receptor-related protein 2 (Rattus norvegicus OX%3D10116)
5	7.73722e-23	0.430952	0.43	0.22	1.03478e-18	3.22241e-10	0.491444	0.533	0.346	4.30965e-06	3.22241e-10	1.54744e-22	Ccalc.v3.12452	dnc: cAMP-specific 3'%2C5'-cyclic phosphodiesterase (Drosophila melanogaster OX%3D7227)
5	9.21577e-11	0.328033	0.39	0.255	1.23252e-06	5.08224e-55	1.50935	0.689	0.261	6.79699e-51	9.21577e-11	1.01645e-54	Ccalc.v3.12463	unknown function
5	1.92767e-05	0.290416	0.398	0.3	0.257807	6.58185e-27	0.895131	0.517	0.21	8.80257e-23	1.92767e-05	1.31637e-26	Ccalc.v3.12509	Idgf4: Chitinase-like protein Idgf4 (Drosophila melanogaster OX%3D7227)
5	1.24131e-54	0.931614	0.575	0.244	1.66013e-50	7.25143e-97	2.36678	0.717	0.17	9.69807e-93	1.24131e-54	1.45029e-96	Ccalc.v3.12536	C15: BlastN, homeobox protein MSX-2 (Apis mellifera, LOC724148) Acetylcholinesterase (Leptinotarsa decemlineata OX%3D7539)
5	4.23009e-245	1.75498	0.849	0.173	5.65733e-241	1.0401e-95	1.23999	0.717	0.16	1.39103e-91	1.0401e-95	8.46019e-245	Ccalc.v3.12583	OXSR1: Serine/threonine-protein kinase OSR1 (Sus scrofa OX%3D9823)
5	7.83423e-23	0.583598	0.548	0.351	1.04775e-18	9.13937e-30	0.531768	0.45	0.15	1.2223e-25	7.83423e-23	1.82787e-29	Ccalc.v3.12620	Trip13: Pachytene checkpoint protein 2 homolog (Mus musculus OX%3D10090)
5	8.15619e-26	0.459088	0.452	0.224	1.09081e-21	4.24663e-17	0.498468	0.356	0.138	5.67944e-13	4.24663e-17	1.63124e-25	Ccalc.v3.12679	unknown function
5	1.36239e-136	1.12959	0.384	0.041	1.82206e-132	1.10475e-97	0.949613	0.494	0.065	1.47749e-93	1.10475e-97	2.72478e-136	Ccalc.v3.12698	unknown function
5	7.25408e-77	0.632561	0.43	0.101	9.70161e-73	1.68589e-38	0.729036	0.456	0.131	2.25472e-34	1.68589e-38	1.45082e-76	Ccalc.v3.12786	PLOD1: Procollagen-lysine%2C2-oxoglutarate 5-dioxygenase 1 (Gallus gallus OX%3D9031)
5	4.00118e-171	1.27353	0.642	0.114	5.35118e-167	1.16776e-211	2.171	0.772	0.08	1.56176e-207	4.00118e-171	2.33552e-211	Ccalc.v3.12787	oig-4: Immunoglobulin domain-containing protein oig-4 (Caenorhabditis elegans OX%3D6239)
5	2.07278e-118	0.472581	0.277	0.02	2.77213e-114	2.89335e-186	1.2453	0.644	0.057	3.86957e-182	2.07278e-118	5.78671e-186	Ccalc.v3.12928	Cyp28d1: Probable cytochrome P450 28d1 (Drosophila melanogaster OX%3D7227)
5	8.38578e-22	0.514373	0.659	0.474	1.12151e-17	3.55479e-26	0.843262	0.761	0.533	4.75417e-22	8.38578e-22	7.10957e-26	Ccalc.v3.13048	RUSC2: Iporin (Homo sapiens OX%3D9606)
5	3.15839e-54	0.268159	0.124	0.008	4.22404e-50	3.15065e-81	0.28289	0.15	0.004	4.21368e-77	3.15839e-54	6.3013e-81	Ccalc.v3.13090	slc46a1: Proton-coupled folate transporter (Xenopus laevis OX%3D8355)
5	1.30702e-17	0.470391	0.573	0.401	1.74801e-13	0.00236003	0.277859	0.406	0.329	1	0.00236003	2.61404e-17	Ccalc.v3.13126	ABCC1: Multidrug resistance-associated protein 1 (Bos taurus OX%3D9913)
5	2.97667e-20	0.38204	0.363	0.178	3.981e-16	9.12719e-30	0.50761	0.322	0.082	1.22067e-25	2.97667e-20	1.82544e-29	Ccalc.v3.13206	SLC17A5: Sialin (Homo sapiens OX%3D9606)
5	4.15878e-07	0.278854	0.632	0.522	0.00556195	0.00178933	0.337634	0.656	0.6	1	0.00178933	8.31756e-07	Ccalc.v3.13251	Dap: Death-associated protein 1 (Mus musculus OX%3D10090)
5	1.91401e-118	0.910899	0.567	0.124	2.55979e-114	9.23604e-132	1.08457	0.606	0.075	1.23523e-127	1.91401e-118	1.84721e-131	Ccalc.v3.13260	Slc27a4: Long-chain fatty acid transport protein 4 (Mus musculus OX%3D10090)
5	2.27879e-27	0.393548	0.183	0.047	3.04766e-23	2.46282e-09	0.324921	0.189	0.069	3.29378e-05	2.46282e-09	4.55758e-27	Ccalc.v3.13267	Ndg: Nidogen (Drosophila melanogaster OX%3D7227)
5	8.34386e-196	1.06253	0.57	0.069	1.11591e-191	0	1.87344	0.806	0.034	0	8.34386e-196	0	Ccalc.v3.13301	bdl: Blast N (Apis mellifera, LOC551628) Protein borderless (Drosophila melanogaster OX%3D7227)
5	2.33988e-55	0.762877	0.895	0.61	3.12935e-51	4.37076e-40	1.00897	0.883	0.562	5.84545e-36	4.37076e-40	4.67975e-55	Ccalc.v3.13325	Glutathione S-transferase (Blattella germanica OX%3D6973)
5	1.73897e-75	1.02707	0.895	0.662	2.32569e-71	1.64738e-09	0.469572	0.822	0.706	2.20321e-05	1.64738e-09	3.47793e-75	Ccalc.v3.13399	DST: Dystonin (Homo sapiens OX%3D9606)
5	1.37216e-99	0.729712	0.32	0.04	1.83513e-95	3.36993e-41	0.596057	0.244	0.036	4.50695e-37	3.36993e-41	2.74433e-99	Ccalc.v3.13445	unknown function
5	1.45578e-23	0.412505	0.981	0.962	1.94696e-19	4.2785e-19	0.656133	0.978	0.897	5.72206e-15	4.2785e-19	2.91157e-23	Ccalc.v3.13477	unknown function
5	1.9494e-17	0.566991	0.855	0.796	2.60713e-13	2.03501e-14	0.648793	0.656	0.493	2.72162e-10	2.03501e-14	3.89881e-17	Ccalc.v3.13598	unknown function
5	2.4412e-44	0.279289	0.207	0.037	3.26485e-40	6.58667e-23	0.27155	0.217	0.047	8.80901e-19	6.58667e-23	4.88239e-44	Ccalc.v3.13609	UGT2B20: UDP-glucuronosyltransferase 2B20 (Macaca fascicularis OX%3D9541)
5	5.99036e-155	1.3008	0.481	0.062	8.0115e-151	6.72603e-134	2.05047	0.444	0.036	8.99539e-130	6.72603e-134	1.19807e-154	Ccalc.v3.13652	Bmp3: Bone morphogenetic protein 3 (Mus musculus OX%3D10090)
5	4.87167e-27	0.511964	0.672	0.454	6.51537e-23	1.98105e-27	0.780917	0.733	0.437	2.64945e-23	4.87167e-27	3.96209e-27	Ccalc.v3.13715	scrib: Protein lap4 (Drosophila melanogaster OX%3D7227)
5	1.36753e-149	0.514151	0.301	0.016	1.82894e-145	2.76285e-259	1.32344	0.622	0.031	3.69504e-255	1.36753e-149	5.52571e-259	Ccalc.v3.13878	slc17a6b: Vesicular glutamate transporter 2.1 (Danio rerio OX%3D7955)
5	3.18027e-24	0.358902	0.371	0.164	4.25329e-20	1.25906e-14	0.324822	0.35	0.143	1.68387e-10	1.25906e-14	6.36053e-24	Ccalc.v3.13889	unknown function
5	5.0438e-68	0.387406	0.215	0.025	6.74558e-64	2.54687e-21	0.321201	0.206	0.046	3.40618e-17	2.54687e-21	1.00876e-67	Ccalc.v3.13924	Daam2: Disheveled-associated activator of morphogenesis 2 (Mus musculus OX%3D10090)
5	8.24307e-54	0.367654	0.245	0.043	1.10243e-49	9.66431e-86	0.552507	0.306	0.025	1.2925e-81	8.24307e-54	1.93286e-85	Ccalc.v3.14110	rhbg: Ammonium transporter Rh type B (Xenopus tropicalis OX%3D8364)
5	8.53491e-42	0.589812	0.556	0.259	1.14146e-37	5.51156e-38	0.808645	0.594	0.226	7.37116e-34	5.51156e-38	1.70698e-41	Ccalc.v3.14185	Amph: Amphiphysin (Mus musculus OX%3D10090)
5	3.74547e-63	0.346052	0.228	0.031	5.00919e-59	1.00473e-62	0.539268	0.272	0.029	1.34372e-58	1.00473e-62	7.49093e-63	Ccalc.v3.14337	Gs2: Glutamine synthetase 2 cytoplasmic (Drosophila melanogaster OX%3D7227)
5	2.9374e-85	0.482739	0.25	0.026	3.92848e-81	5.21083e-38	0.754664	0.328	0.068	6.96896e-34	5.21083e-38	5.8748e-85	Ccalc.v3.14357	unknown function
5	2.3029e-134	1.11785	0.688	0.166	3.0799e-130	1.70228e-275	2.47281	0.872	0.075	2.27663e-271	2.3029e-134	3.40456e-275	Ccalc.v3.14406	path: Proton-coupled amino acid transporter-like protein pathetic (Drosophila melanogaster OX%3D7227)
5	1.09993e-41	0.662455	0.597	0.302	1.47105e-37	1.74641e-09	0.252824	0.289	0.134	2.33564e-05	1.74641e-09	2.19986e-41	Ccalc.v3.14409	Mnt: Max-binding protein MNT (Mus musculus OX%3D10090)
5	1.3642e-16	0.280425	0.277	0.126	1.82448e-12	1.39119e-13	0.281059	0.244	0.085	1.86057e-09	1.39119e-13	2.7284e-16	Ccalc.v3.14413	unknown function
5	3.50886e-28	0.532855	0.43	0.207	4.69274e-24	1.8715e-18	0.425256	0.344	0.126	2.50295e-14	1.8715e-18	7.01771e-28	Ccalc.v3.14417	unknown function
5	1.54334e-42	0.859783	0.737	0.483	2.06407e-38	5.73232e-19	0.526238	0.494	0.223	7.6664e-15	5.73232e-19	3.08669e-42	Ccalc.v3.14420	Gld: Glucose dehydrogenase [FAD%2C quinone] (Drosophila pseudoobscura pseudoobscura OX%3D46245)
5	7.65664e-73	0.379342	0.25	0.032	1.024e-68	3.02075e-208	1.04175	0.567	0.033	4.03995e-204	7.65664e-73	6.0415e-208	Ccalc.v3.14510	Flt1: Vascular endothelial growth factor receptor 1 (Rattus norvegicus OX%3D10116)
5	4.8078e-28	0.673929	0.573	0.354	6.42995e-24	1.07122e-52	1.46085	0.717	0.3	1.43264e-48	4.8078e-28	2.14243e-52	Ccalc.v3.14689	POLR3A: DNA-directed RNA polymerase III subunit RPC1 (Bos taurus OX%3D9913)
5	1.76218e-23	0.267817	0.21	0.066	2.35674e-19	5.61916e-09	0.255903	0.15	0.051	7.51507e-05	5.61916e-09	3.52437e-23	Ccalc.v3.14719	ChT: High-affinity choline transporter 1 (Drosophila melanogaster OX%3D7227)
5	1.32821e-15	0.479649	0.489	0.326	1.77635e-11	3.66168e-47	1.35891	0.8	0.388	4.89714e-43	1.32821e-15	7.32337e-47	Ccalc.v3.14755	slv: Sugar transporter SWEET1 (Drosophila melanogaster OX%3D7227)
5	1.2165e-130	0.786683	0.513	0.087	1.62694e-126	1.71739e-63	0.810136	0.567	0.135	2.29684e-59	1.71739e-63	2.433e-130	Ccalc.v3.14834	Lrrc15: Leucine-rich repeat-containing protein 15 (Rattus norvegicus OX%3D10116)
6	1.71194e-09	0.373856	0.472	0.269	2.28955e-05	9.36141e-40	0.595424	0.654	0.291	1.25199e-35	1.71194e-09	1.87228e-39	Ccalc.v3.00048	ChT: High-affinity choline transporter 1 (Drosophila melanogaster OX%3D7227)
6	1.49218e-07	0.350419	0.779	0.66	0.00199565	3.45825e-16	0.415173	0.707	0.498	4.62506e-12	1.49218e-07	6.9165e-16	Ccalc.v3.00058	Moe: Moesin/ezrin/radixin homolog 1 (Drosophila pseudoobscura pseudoobscura OX%3D46245)
6	3.99927e-15	0.467414	0.975	0.78	5.34862e-11	7.66799e-20	0.321987	0.979	0.809	1.02552e-15	3.99927e-15	1.5336e-19	Ccalc.v3.00127	CAMTA1: Calmodulin-binding transcription activator 1 (Homo sapiens OX%3D9606)
6	3.00254e-11	0.451617	0.485	0.266	4.01559e-07	4.22119e-15	0.326181	0.404	0.209	5.64542e-11	3.00254e-11	8.44238e-15	Ccalc.v3.00370	Fbxo7: F-box only protein 7 (Mus musculus OX%3D10090)
6	1.11355e-14	0.511415	0.847	0.698	1.48926e-10	1.02778e-12	0.328224	0.796	0.611	1.37455e-08	1.02778e-12	2.2271e-14	Ccalc.v3.00845	unknown function
6	3.79091e-29	0.341618	0.245	0.045	5.06997e-25	4.31623e-92	0.489778	0.343	0.042	5.77253e-88	3.79091e-29	8.63246e-92	Ccalc.v3.01667	TMTC3: Protein O-mannosyl-transferase TMTC3 (Homo sapiens OX%3D9606)
6	6.42131e-09	0.296558	0.368	0.19	8.58786e-05	3.88902e-12	0.317617	0.357	0.194	5.20117e-08	6.42131e-09	7.77804e-12	Ccalc.v3.01838	unknown function
6	1.24057e-79	0.752754	0.503	0.074	1.65913e-75	9.0301e-126	1.29042	0.671	0.137	1.20769e-121	1.24057e-79	1.80602e-125	Ccalc.v3.01953	unknown function
6	4.61906e-15	0.52464	0.834	0.63	6.17753e-11	1.82871e-24	0.488545	0.686	0.396	2.44571e-20	4.61906e-15	3.65741e-24	Ccalc.v3.02235	unknown function
6	1.54736e-07	0.292823	0.871	0.738	0.00206943	9.4503e-13	0.310913	0.846	0.669	1.26388e-08	1.54736e-07	1.89006e-12	Ccalc.v3.02310	UQCRFS1: Cytochrome b-c1 complex subunit Rieske%2C mitochondrial (Lagothrix lagotricha OX%3D9519)
6	1.11778e-83	0.455768	0.27	0.017	1.49492e-79	7.24022e-88	0.383714	0.257	0.023	9.68307e-84	1.11778e-83	1.44804e-87	Ccalc.v3.02348	sim: Protein single-minded (Drosophila melanogaster OX%3D7227)
6	0.000383382	0.297217	0.632	0.504	1	2.3078e-10	0.280789	0.85	0.726	3.08645e-06	0.000383382	4.61559e-10	Ccalc.v3.02389	PF11_0240: Dynein heavy chain-like protein PF11_0240 (Plasmodium falciparum (isolate 3D7) OX%3D36329)
6	3.34007e-09	0.435528	0.816	0.731	4.46701e-05	6.93129e-13	0.351879	0.718	0.526	9.2699e-09	3.34007e-09	1.38626e-12	Ccalc.v3.02466	CSA: Probable phospholipid hydroperoxide glutathione peroxidase (Citrus sinensis OX%3D2711)
6	6.01181e-41	1.00286	0.994	0.814	8.0402e-37	7.43781e-56	0.783907	0.993	0.803	9.94733e-52	6.01181e-41	1.48756e-55	Ccalc.v3.02479	Nckx30C: Sodium/potassium/calcium exchanger Nckx30C (Drosophila melanogaster OX%3D7227)
6	1.0732e-06	0.301713	0.479	0.316	0.0143529	4.3702e-31	0.59593	0.664	0.346	5.8447e-27	1.0732e-06	8.7404e-31	Ccalc.v3.02480	Nckx30C: Sodium/potassium/calcium exchanger Nckx30C (Drosophila melanogaster OX%3D7227)
6	3.97293e-08	0.416482	0.454	0.283	0.000531339	4.67273e-14	0.276419	0.429	0.226	6.24931e-10	3.97293e-08	9.34546e-14	Ccalc.v3.03077	CASK: Peripheral plasma membrane protein CASK (Drosophila melanogaster OX%3D7227)
6	6.88962e-05	0.262794	0.466	0.327	0.921418	9.80565e-11	0.273147	0.525	0.345	1.31141e-06	6.88962e-05	1.96113e-10	Ccalc.v3.03395	SamDC: S-adenosylmethionine decarboxylase proenzyme (Drosophila melanogaster OX%3D7227)
6	3.37841e-36	0.985575	0.871	0.542	4.51829e-32	3.35738e-14	0.252346	0.386	0.195	4.49017e-10	3.35738e-14	6.75682e-36	Ccalc.v3.03945	Naprt: Nicotinate phosphoribosyltransferase (Drosophila melanogaster OX%3D7227)
6	1.03807e-23	0.536151	0.497	0.189	1.38832e-19	3.27215e-148	1.48164	0.8	0.19	4.37617e-144	1.03807e-23	6.54429e-148	Ccalc.v3.04436	Cacna1h: Voltage-dependent T-type calcium channel subunit alpha-1H (Rattus norvegicus OX%3D10116)
6	2.12105e-11	0.456433	0.742	0.531	2.83669e-07	1.54625e-12	0.329855	0.764	0.561	2.06796e-08	2.12105e-11	3.0925e-12	Ccalc.v3.04536	KIF3B: Kinesin-like protein KIF3B (Homo sapiens OX%3D9606)
6	1.83907e-42	0.416151	0.288	0.044	2.45958e-38	5.22559e-44	0.283914	0.214	0.034	6.9887e-40	1.83907e-42	1.04512e-43	Ccalc.v3.04792	ap: Protein apterous (Drosophila melanogaster OX%3D7227)
6	1.86719e-09	0.257524	0.196	0.072	2.49718e-05	6.10523e-88	0.612641	0.411	0.067	8.16513e-84	1.86719e-09	1.22105e-87	Ccalc.v3.04802	SK: Small conductance calcium-activated potassium channel protein (Drosophila melanogaster OX%3D7227)
6	1.59686e-11	0.263851	0.258	0.096	2.13564e-07	1.61577e-104	1.18258	0.782	0.241	2.16093e-100	1.59686e-11	3.23154e-104	Ccalc.v3.05437	unknown function
6	2.19432e-10	0.365471	0.834	0.621	2.93468e-06	3.88824e-25	0.515008	0.943	0.769	5.20013e-21	2.19432e-10	7.77648e-25	Ccalc.v3.05456	Complexin-2 (Narke japonica OX%3D62965)
6	9.28694e-23	0.51494	0.356	0.11	1.24204e-18	1.82399e-84	0.51563	0.364	0.053	2.4394e-80	9.28694e-23	3.64797e-84	Ccalc.v3.05907	unknown function
6	1.08432e-27	0.510898	0.399	0.116	1.45016e-23	1.737e-43	0.335542	0.225	0.039	2.32306e-39	1.08432e-27	3.474e-43	Ccalc.v3.05909	unknown function
6	2.41495e-13	0.392577	0.313	0.123	3.22975e-09	5.82377e-38	0.600577	0.407	0.135	7.78871e-34	2.41495e-13	1.16475e-37	Ccalc.v3.05959	unknown function
6	6.17296e-06	0.292069	0.583	0.416	0.0825572	1.40235e-31	0.602676	0.914	0.68	1.87551e-27	6.17296e-06	2.80471e-31	Ccalc.v3.06665	unknown function
6	2.24342e-09	0.353372	0.46	0.264	3.00036e-05	3.5645e-11	0.257436	0.382	0.216	4.76716e-07	2.24342e-09	7.129e-11	Ccalc.v3.06894	FTZ-F1: Nuclear hormone receptor FTZ-F1 (Bombyx mori OX%3D7091)
6	1.38405e-06	0.323728	0.638	0.48	0.0185103	1.35887e-34	0.56497	0.786	0.427	1.81735e-30	1.38405e-06	2.71774e-34	Ccalc.v3.07141	unknown function
6	0.000236273	0.276475	0.81	0.704	1	8.71785e-12	0.348612	0.846	0.703	1.16593e-07	0.000236273	1.74357e-11	Ccalc.v3.07271	Glut1: Glucose transporter type 1 (Drosophila melanogaster OX%3D7227)
6	5.57202e-06	0.34476	0.675	0.549	0.0745202	1.05551e-37	0.705004	0.871	0.637	1.41164e-33	5.57202e-06	2.11102e-37	Ccalc.v3.07314	Stx6: Syntaxin-6 (Rattus norvegicus OX%3D10116)
6	3.25578e-14	0.289778	0.294	0.105	4.35428e-10	4.2144e-20	0.324793	0.304	0.117	5.63634e-16	3.25578e-14	8.4288e-20	Ccalc.v3.07494	unknown function
6	5.31749e-16	0.555273	0.601	0.337	7.11161e-12	2.35094e-16	0.340782	0.511	0.284	3.14415e-12	5.31749e-16	4.70189e-16	Ccalc.v3.07675	ERAP2: Endoplasmic reticulum aminopeptidase 2 (Bos taurus OX%3D9913)
6	7.42304e-24	0.368344	0.27	0.064	9.92758e-20	8.65162e-29	0.314075	0.275	0.079	1.15707e-24	7.42304e-24	1.73032e-28	Ccalc.v3.07912	unknown function
6	3.50738e-16	0.469024	0.368	0.142	4.69077e-12	5.79011e-30	0.278914	0.236	0.058	7.7437e-26	3.50738e-16	1.15802e-29	Ccalc.v3.08127	Kcnh6: Potassium voltage-gated channel subfamily H member 6 (Rattus norvegicus OX%3D10116)
6	8.05409e-37	0.848503	0.933	0.624	1.07715e-32	1.04083e-14	0.378278	0.814	0.601	1.39201e-10	1.04083e-14	1.61082e-36	Ccalc.v3.08129	unknown function
6	1.53982e-11	0.434428	0.663	0.435	2.05936e-07	1.64077e-30	0.623715	0.689	0.399	2.19437e-26	1.53982e-11	3.28154e-30	Ccalc.v3.08130	KCNH6: Potassium voltage-gated channel subfamily H member 6 (Gallus gallus OX%3D9031)
6	2.8632e-08	0.253863	0.141	0.046	0.000382924	1.34338e-42	0.299092	0.204	0.032	1.79664e-38	2.8632e-08	2.68676e-42	Ccalc.v3.08288	Cadm2: Cell adhesion molecule 2 (Rattus norvegicus OX%3D10116)
6	0.00077336	0.281439	0.583	0.523	1	9.51848e-07	0.258285	0.518	0.385	0.01273	0.00077336	1.9037e-06	Ccalc.v3.08766	Slc1a3: Excitatory amino acid transporter 1 (Mus musculus OX%3D10090)
6	9.03734e-07	0.377818	0.62	0.469	0.0120865	2.17526e-11	0.298158	0.5	0.314	2.90919e-07	9.03734e-07	4.35052e-11	Ccalc.v3.10156	unknown function
6	2.39708e-36	0.96242	0.834	0.478	3.20586e-32	3.99581e-09	0.31918	0.568	0.403	5.344e-05	3.99581e-09	4.79417e-36	Ccalc.v3.10190	OtopLc: Proton channel OtopLc (Drosophila melanogaster OX%3D7227)
6	3.46308e-10	0.326366	0.35	0.167	4.63153e-06	1.13654e-29	0.545827	0.532	0.242	1.52001e-25	3.46308e-10	2.27308e-29	Ccalc.v3.10287	Rbp6: RNA-binding protein Musashi homolog Rbp6 (Drosophila melanogaster OX%3D7227)
6	3.51245e-14	0.434427	0.429	0.198	4.69755e-10	6.46482e-20	0.340981	0.404	0.18	8.64605e-16	3.51245e-14	1.29296e-19	Ccalc.v3.10312	unknown function
6	2.68201e-19	0.258484	0.202	0.045	3.58692e-15	4.97378e-155	1.10642	0.568	0.075	6.65194e-151	2.68201e-19	9.94757e-155	Ccalc.v3.11027	unknown function
6	1.96681e-07	0.328427	0.699	0.535	0.00263041	4.833e-11	0.287572	0.779	0.606	6.46365e-07	1.96681e-07	9.66599e-11	Ccalc.v3.11325	unknown function
6	2.45357e-07	0.274431	0.975	0.896	0.0032814	3.45963e-28	0.531041	0.975	0.887	4.62691e-24	2.45357e-07	6.91926e-28	Ccalc.v3.11364	Snap25: Synaptosomal-associated protein 25 (Drosophila melanogaster OX%3D7227)
6	3.76268e-08	0.353276	0.706	0.524	0.000503221	4.56006e-09	0.272925	0.646	0.48	6.09862e-05	3.76268e-08	9.12011e-09	Ccalc.v3.11446	RTF2: Replication termination factor 2 (Gallus gallus OX%3D9031)
6	2.76911e-26	0.578009	0.546	0.213	3.70341e-22	5.2627e-149	1.29384	0.786	0.183	7.03833e-145	2.76911e-26	1.05254e-148	Ccalc.v3.11533	LYSMD3: LysM and putative peptidoglycan-binding domain-containing protein 3 (Homo sapiens OX%3D9606)
6	2.90824e-05	0.293819	0.73	0.615	0.388948	0.000144565	0.251063	0.546	0.468	1	0.000144565	5.8164e-05	Ccalc.v3.11555	RBM34: RNA-binding protein 34 (Homo sapiens OX%3D9606)
6	2.89408e-05	0.306225	0.571	0.424	0.387055	6.77414e-11	0.428682	0.4	0.245	9.05973e-07	2.89408e-05	1.35483e-10	Ccalc.v3.11854	unknown function
6	7.2033e-16	0.752536	0.503	0.275	9.63369e-12	1.69126e-33	0.780685	0.679	0.382	2.26189e-29	7.2033e-16	3.38252e-33	Ccalc.v3.14067	Patj: InaD-like protein (Mus musculus OX%3D10090)
6	3.28292e-58	0.351393	0.245	0.022	4.39058e-54	4.85967e-114	0.392415	0.282	0.019	6.49933e-110	3.28292e-58	9.71935e-114	Ccalc.v3.14601	SETMAR: Histone-lysine N-methyltransferase SETMAR (Homo sapiens OX%3D9606)
6	1.18494e-17	0.387343	0.38	0.142	1.58474e-13	3.50468e-44	0.567593	0.521	0.185	4.68716e-40	1.18494e-17	7.00936e-44	Ccalc.v3.14607	KCNT1: Potassium channel subfamily T member 1 (Homo sapiens OX%3D9606)
6	1.81817e-26	0.657841	0.607	0.264	2.43162e-22	1.02785e-15	0.26163	0.361	0.167	1.37465e-11	1.02785e-15	3.63634e-26	Ccalc.v3.14716	unknown function
6	4.13464e-08	0.383779	0.65	0.471	0.000552967	1.16137e-21	0.442	0.839	0.653	1.55322e-17	4.13464e-08	2.32275e-21	Ccalc.v3.16960	FAAH2: Fatty-acid amide hydrolase 2 (Homo sapiens OX%3D9606)
7	7.60393e-08	0.430761	0.927	0.783	0.00101695	4.68259e-10	0.61689	0.947	0.817	6.26249e-06	7.60393e-08	9.36517e-10	Ccalc.v3.00127	CAMTA1: Calmodulin-binding transcription activator 1 (Homo sapiens OX%3D9606)
7	1.05661e-09	0.329777	0.723	0.449	1.41311e-05	6.04634e-05	0.263797	0.509	0.338	0.808637	6.04634e-05	2.11322e-09	Ccalc.v3.00170	AAEL000794: Clustered mitochondria protein homolog (Aedes aegypti OX%3D7159)
7	1.1102e-05	0.288642	0.62	0.438	0.148478	2.3837e-16	0.599079	0.825	0.475	3.18795e-12	1.1102e-05	4.76739e-16	Ccalc.v3.00172	Evi5: Ecotropic viral integration site 5 ortholog (Drosophila melanogaster OX%3D7227)
7	9.34445e-25	0.581425	0.766	0.374	1.24973e-20	3.75918e-13	0.423658	0.816	0.483	5.02752e-09	3.75918e-13	1.86889e-24	Ccalc.v3.00206	SLC7A9: b(0%2C+)-type amino acid transporter 1 (Oryctolagus cuniculus OX%3D9986)
7	3.14316e-15	0.350292	0.46	0.182	4.20367e-11	1.36959e-10	0.470413	0.57	0.295	1.83168e-06	1.36959e-10	6.28633e-15	Ccalc.v3.00298	Nmdar1: Glutamate [NMDA] receptor subunit 1 (Drosophila mojavensis OX%3D7230)
7	7.92722e-05	0.288089	0.715	0.579	1	2.71283e-05	0.321213	0.833	0.658	0.362814	7.92722e-05	5.42559e-05	Ccalc.v3.00386	Cox6a1: Cytochrome c oxidase subunit 6A1%2C mitochondrial (Mus musculus OX%3D10090)
7	5.24007e-17	0.50761	0.679	0.333	7.00807e-13	4.91116e-15	0.780552	0.667	0.353	6.56819e-11	4.91116e-15	1.04801e-16	Ccalc.v3.00528	PTPRN2: Receptor-type tyrosine-protein phosphatase N2 (Macaca nemestrina OX%3D9545)
7	2.09167e-08	0.278775	0.657	0.406	0.000279739	3.12823e-08	0.317184	0.561	0.321	0.00041837	3.12823e-08	4.18333e-08	Ccalc.v3.00604	unknown function
7	5.15879e-13	0.334986	0.204	0.055	6.89937e-09	0.000902693	0.301962	0.123	0.052	1	0.000902693	1.03176e-12	Ccalc.v3.00695	Gad1: BlastN glutamate decarboxylase (Apis mellifera, LOC408432)
7	1.63045e-10	0.363369	0.942	0.832	2.18057e-06	2.19178e-06	0.302042	0.982	0.926	0.0293128	2.19178e-06	3.26091e-10	Ccalc.v3.00871	shi: Dynamin (Drosophila melanogaster OX%3D7227)
7	6.2565e-16	0.467892	0.526	0.238	8.36745e-12	2.64143e-13	0.511174	0.588	0.296	3.53266e-09	2.64143e-13	1.2513e-15	Ccalc.v3.01022	unknown function
7	7.06983e-20	0.855709	0.657	0.324	9.45519e-16	1.38443e-27	1.13963	0.667	0.269	1.85154e-23	7.06983e-20	2.76886e-27	Ccalc.v3.01414	Prohormone-3 (Apis mellifera OX%3D7460)
7	5.11734e-08	0.405076	0.883	0.775	0.000684393	5.71587e-06	0.359721	0.956	0.785	0.076444	5.71587e-06	1.02347e-07	Ccalc.v3.01418	RpL37A: 60S ribosomal protein L37a (Drosophila melanogaster OX%3D7227)
7	9.7317e-48	0.520805	0.416	0.071	1.30152e-43	4.08137e-09	0.27739	0.325	0.129	5.45842e-05	4.08137e-09	1.94634e-47	Ccalc.v3.01955	unknown function
7	2.42934e-47	0.67192	0.511	0.109	3.249e-43	3.77295e-18	0.424558	0.447	0.145	5.04595e-14	3.77295e-18	4.85868e-47	Ccalc.v3.01956	unknown function
7	1.15091e-25	0.794412	0.774	0.391	1.53922e-21	0.000502818	0.279658	0.886	0.773	1	0.000502818	2.30182e-25	Ccalc.v3.01999	ACOX3: Peroxisomal acyl-coenzyme A oxidase 3 (Homo sapiens OX%3D9606)
7	1.77519e-05	0.266102	0.861	0.781	0.237414	9.48659e-12	0.483365	0.965	0.866	1.26874e-07	1.77519e-05	1.89732e-11	Ccalc.v3.02103	Dhc64C: Dynein heavy chain%2C cytoplasmic (Drosophila melanogaster OX%3D7227)
7	2.4419e-33	0.858306	0.701	0.257	3.26579e-29	0.000150304	0.355937	0.447	0.29	1	0.000150304	4.8838e-33	Ccalc.v3.02225	liph: Lipase member H (Xenopus tropicalis OX%3D8364)
7	7.34222e-14	0.518305	0.956	0.755	9.81949e-10	2.74892e-24	0.957485	0.904	0.568	3.6764e-20	7.34222e-14	5.49783e-24	Ccalc.v3.02247	unknown function
7	1.80289e-09	0.444933	0.752	0.511	2.41118e-05	6.08022e-22	0.808164	0.737	0.363	8.13169e-18	1.80289e-09	1.21604e-21	Ccalc.v3.02249	unknown function
7	1.16035e-08	0.288649	0.409	0.21	0.000155185	2.82304e-11	0.327034	0.386	0.153	3.77553e-07	1.16035e-08	5.64607e-11	Ccalc.v3.02250	unknown function
7	1.47271e-15	0.475445	0.796	0.459	1.9696e-11	2.61822e-27	0.770617	0.789	0.342	3.50161e-23	1.47271e-15	5.23645e-27	Ccalc.v3.02251	unknown function
7	1.14187e-13	0.528585	0.869	0.616	1.52714e-09	1.24929e-16	0.782589	0.781	0.47	1.67081e-12	1.14187e-13	2.49859e-16	Ccalc.v3.02252	unknown function
7	3.21709e-18	0.505826	0.489	0.194	4.30253e-14	1.05248e-07	0.303558	0.605	0.337	0.00140758	1.05248e-07	6.43417e-18	Ccalc.v3.02291	Dscam2: Down syndrome cell adhesion molecule-like protein Dscam2 (Drosophila melanogaster OX%3D7227)
7	2.00753e-14	0.268941	0.226	0.061	2.68487e-10	9.63261e-11	0.314386	0.272	0.091	1.28827e-06	9.63261e-11	4.01505e-14	Ccalc.v3.02511	Skeletor: Protein Skeletor%2C isoforms B/C (Drosophila melanogaster OX%3D7227)
7	7.3213e-14	0.331201	0.993	0.876	9.7915e-10	1.21415e-24	0.576455	0.982	0.833	1.6238e-20	7.3213e-14	2.4283e-24	Ccalc.v3.02540	NBAS: Neuroblastoma-amplified sequence (Homo sapiens OX%3D9606)
7	2.82986e-15	0.541468	0.781	0.462	3.78465e-11	1.49519e-20	0.720583	0.912	0.556	1.99967e-16	2.82986e-15	2.99038e-20	Ccalc.v3.02560	unknown function
7	4.11556e-07	0.30205	0.774	0.56	0.00550414	2.95804e-05	0.250837	0.86	0.692	0.395609	2.95804e-05	8.23111e-07	Ccalc.v3.02655	aPKC: Atypical protein kinase C (Drosophila melanogaster OX%3D7227)
7	3.32787e-13	0.385734	0.606	0.314	4.45069e-09	0.000237233	0.252643	0.649	0.476	1	0.000237233	6.65574e-13	Ccalc.v3.02999	Tgs1: Trimethylguanosine synthase (Rattus norvegicus OX%3D10116)
7	1.39561e-09	0.300445	0.65	0.377	1.86649e-05	8.58376e-08	0.375236	0.702	0.474	0.00114799	8.58376e-08	2.79122e-09	Ccalc.v3.03006	Vha14-1: V-type proton ATPase subunit F 1 (Drosophila melanogaster OX%3D7227)
7	1.85076e-08	0.448949	0.949	0.868	0.000247521	2.85668e-07	0.353314	0.982	0.917	0.00382052	2.85668e-07	3.70152e-08	Ccalc.v3.03306	RpS24: 40S ribosomal protein S24 (Spodoptera frugiperda OX%3D7108)
7	0.143679	0.256279	0.38	0.326	1	6.27007e-07	0.721084	0.535	0.347	0.00838559	0.143679	1.25401e-06	Ccalc.v3.03394	UTP14A: U3 small nucleolar RNA-associated protein 14 homolog A (Bos taurus OX%3D9913)
7	5.68327e-34	0.384015	0.358	0.07	7.6008e-30	4.18052e-25	0.274325	0.254	0.043	5.59103e-21	4.18052e-25	1.13665e-33	Ccalc.v3.03533	LAC: Lachesin (Schistocerca americana OX%3D7009)
7	1.65889e-32	0.838984	0.956	0.684	2.21859e-28	3.27433e-30	0.858522	0.93	0.63	4.37909e-26	3.27433e-30	3.31777e-32	Ccalc.v3.03780	elav: BlastN, ELAV-like protein 2 (Apis mellifera, LOC410689), fne, BlastN, found in neurons (Apis mellifera, LOC410689), elavl4, ELAV-like protein 4 (Danio rerio OX%3D7955)
7	4.67532e-07	0.302161	0.613	0.404	0.00625278	4.00823e-19	0.664473	0.789	0.448	5.36061e-15	4.67532e-07	8.01646e-19	Ccalc.v3.03817	Polyubiquitin (Fragment) (Xenopus laevis OX%3D8355)
7	1.3181e-15	0.370031	0.489	0.204	1.76283e-11	1.34613e-12	0.297832	0.36	0.128	1.80031e-08	1.34613e-12	2.6362e-15	Ccalc.v3.03950	unknown function
7	3.27228e-05	0.299718	0.584	0.418	0.437634	3.82522e-06	0.337326	0.816	0.642	0.0511584	3.27228e-05	7.65042e-06	Ccalc.v3.04077	ATPsynF: Putative ATP synthase subunit f%2C mitochondrial (Drosophila melanogaster OX%3D7227)
7	9.26205e-16	0.506327	0.635	0.322	1.23871e-11	1.99221e-15	0.502927	0.719	0.38	2.66439e-11	1.99221e-15	1.85241e-15	Ccalc.v3.04218	TRIM71: E3 ubiquitin-protein ligase TRIM71 (Bos taurus OX%3D9913)
7	5.96462e-24	0.365692	0.299	0.068	7.97708e-20	1.67124e-34	0.754714	0.561	0.153	2.23512e-30	5.96462e-24	3.34248e-34	Ccalc.v3.04259	TIGD2: Tigger transposable element-derived protein 2 (Homo sapiens OX%3D9606)
7	9.7018e-11	0.350701	0.825	0.556	1.29752e-06	1.54361e-08	0.344789	0.807	0.55	0.000206442	1.54361e-08	1.94036e-10	Ccalc.v3.04282	Syx1A: Syntaxin-1A (Drosophila melanogaster OX%3D7227)
7	1.19786e-07	0.259909	0.664	0.405	0.00160201	1.28868e-08	0.338815	0.526	0.291	0.000172349	1.19786e-07	2.57737e-08	Ccalc.v3.04313	vars1: Valine--tRNA ligase (Takifugu rubripes OX%3D31033)
7	9.39711e-12	0.584735	0.832	0.645	1.25677e-07	3.10519e-10	0.510305	0.895	0.698	4.15288e-06	3.10519e-10	1.87942e-11	Ccalc.v3.04342	unknown function
7	2.95029e-18	0.55381	0.628	0.308	3.94572e-14	1.16769e-06	0.343277	0.667	0.46	0.0156167	1.16769e-06	5.90059e-18	Ccalc.v3.04654	stnA: Protein stoned-A (Drosophila melanogaster OX%3D7227)
7	1.7513e-10	0.330925	0.701	0.424	2.34219e-06	1.37883e-12	0.447052	0.789	0.458	1.84405e-08	1.7513e-10	2.75767e-12	Ccalc.v3.04841	TSC2: Tuberin (Homo sapiens OX%3D9606)
7	2.66941e-08	0.322832	0.891	0.676	0.000357007	2.296e-09	0.431298	0.868	0.678	3.07068e-05	2.66941e-08	4.59201e-09	Ccalc.v3.05028	unc-104: Kinesin-like protein unc-104 (Drosophila pseudoobscura pseudoobscura OX%3D46245)
7	3.00481e-08	0.337518	0.496	0.278	0.000401863	3.626e-10	0.408739	0.798	0.514	4.84941e-06	3.00481e-08	7.25199e-10	Ccalc.v3.05118	unknown function
7	6.74347e-06	0.319382	0.708	0.558	0.0901872	3.20451e-17	0.620973	0.904	0.7	4.28572e-13	6.74347e-06	6.40903e-17	Ccalc.v3.05162	Prkra: Interferon-inducible double-stranded RNA-dependent protein kinase activator A (Mus musculus OX%3D10090)
7	5.63406e-14	0.410981	0.453	0.197	7.53499e-10	1.62653e-15	0.528235	0.684	0.337	2.17532e-11	5.63406e-14	3.25306e-15	Ccalc.v3.05239	unknown function
7	6.05348e-25	0.622241	0.898	0.482	8.09593e-21	1.57245e-37	1.01066	0.904	0.416	2.103e-33	6.05348e-25	3.1449e-37	Ccalc.v3.05444	KCNIP2: Kv channel-interacting protein 2 (Homo sapiens OX%3D9606)
7	4.70028e-10	0.40453	0.796	0.566	6.28615e-06	4.52948e-14	0.550089	0.965	0.799	6.05773e-10	4.70028e-10	9.05897e-14	Ccalc.v3.05546	ARGK: Arginine kinase (Apis mellifera OX%3D7460)
7	1.50287e-09	0.315787	0.774	0.472	2.00994e-05	5.60767e-08	0.275554	0.623	0.354	0.000749969	5.60767e-08	3.00574e-09	Ccalc.v3.06050	unc80: Protein unc-80 homolog (Drosophila melanogaster OX%3D7227)
7	2.10835e-20	0.468981	0.555	0.215	2.8197e-16	3.45659e-13	0.431076	0.456	0.195	4.62285e-09	3.45659e-13	4.2167e-20	Ccalc.v3.06065	unknown function
7	1.01339e-27	0.650082	0.686	0.282	1.35531e-23	1.66002e-09	0.361711	0.632	0.356	2.22011e-05	1.66002e-09	2.02679e-27	Ccalc.v3.06120	SGCE: Epsilon-sarcoglycan (Pongo abelii OX%3D9601)
7	1.14647e-07	0.260203	0.46	0.255	0.00153328	8.39079e-07	0.260692	0.43	0.229	0.0112218	8.39079e-07	2.29293e-07	Ccalc.v3.07012	Slc66a3: Solute carrier family 66 member 3 (Mus musculus OX%3D10090)
7	3.09459e-11	0.287991	0.292	0.109	4.1387e-07	3.59052e-05	0.261909	0.342	0.187	0.480196	3.59052e-05	6.18917e-11	Ccalc.v3.07073	At1g67320: Probable DNA primase large subunit (Arabidopsis thaliana OX%3D3702)
7	3.0855e-37	0.268715	0.226	0.027	4.12655e-33	1.57864e-46	0.408441	0.307	0.035	2.11127e-42	3.0855e-37	3.15727e-46	Ccalc.v3.07123	Scyl2: SCY1-like protein 2 (Mus musculus OX%3D10090)
7	6.61626e-10	0.421064	0.745	0.477	8.84859e-06	2.66779e-07	0.517987	0.675	0.444	0.00356791	2.66779e-07	1.32325e-09	Ccalc.v3.07141	unknown function
7	1.13015e-08	0.31747	0.664	0.399	0.000151146	3.87101e-05	0.277046	0.404	0.247	0.517709	3.87101e-05	2.26029e-08	Ccalc.v3.07442	unknown function
7	5.18179e-09	0.361442	0.788	0.531	6.93013e-05	4.42102e-08	0.331335	0.719	0.46	0.000591267	4.42102e-08	1.03636e-08	Ccalc.v3.07526	Ten-a: Teneurin-a (Drosophila melanogaster OX%3D7227)
7	0.00135704	0.301888	0.854	0.766	1	0.00112231	0.252225	0.798	0.656	1	0.00135704	0.00224336	Ccalc.v3.07681	RpL14: 60S ribosomal protein L14 (Drosophila melanogaster OX%3D7227)
7	8.65733e-15	0.364664	0.401	0.156	1.15783e-10	1.19709e-09	0.367408	0.518	0.272	1.60099e-05	1.19709e-09	1.73147e-14	Ccalc.v3.07696	MRPL44: 39S ribosomal protein L44%2C mitochondrial (Bos taurus OX%3D9913)
7	4.68567e-18	0.372115	0.328	0.097	6.26661e-14	2.22046e-15	0.400331	0.316	0.092	2.96965e-11	2.22046e-15	9.37134e-18	Ccalc.v3.07759	unknown function
7	7.13067e-21	0.60599	0.803	0.439	9.53656e-17	7.67018e-20	0.656386	0.956	0.706	1.02581e-15	7.67018e-20	1.42613e-20	Ccalc.v3.07808	nSyb: BlastN (Apis mellifera, LOC408465) Synaptobrevin (Tetronarce californica OX%3D7787)
7	9.02124e-25	0.545371	0.504	0.172	1.2065e-20	4.03419e-24	0.815341	0.798	0.387	5.39532e-20	4.03419e-24	1.80425e-24	Ccalc.v3.07809	unknown function
7	9.68573e-09	0.469717	0.861	0.759	0.000129537	0.000131769	0.288392	0.842	0.702	1	0.000131769	1.93715e-08	Ccalc.v3.07810	RpL22: 60S ribosomal protein L22 (Drosophila melanogaster OX%3D7227)
7	3.81359e-19	0.40338	0.358	0.108	5.10029e-15	2.69499e-08	0.302073	0.228	0.083	0.000360427	2.69499e-08	7.62718e-19	Ccalc.v3.08000	unknown function
7	7.37454e-202	1.22969	0.686	0.044	9.86271e-198	2.32023e-212	1.33042	0.728	0.041	3.10307e-208	7.37454e-202	4.64045e-212	Ccalc.v3.08015	unknown function
7	5.00908e-174	2.5807	0.985	0.143	6.69915e-170	1.38046e-145	2.93269	1	0.163	1.84623e-141	1.38046e-145	1.00182e-173	Ccalc.v3.08018	unknown function
7	7.24099e-243	4.51169	0.985	0.101	9.6841e-239	3.53672e-181	4.50561	1	0.131	4.73001e-177	3.53672e-181	1.4482e-242	Ccalc.v3.08019	unknown function
7	8.56303e-177	0.348378	0.27	0.003	1.14522e-172	7.16239e-108	0.337431	0.237	0.006	9.57898e-104	7.16239e-108	1.71261e-176	Ccalc.v3.08021	unknown function
7	8.03715e-21	0.403849	0.365	0.105	1.07489e-16	5.20413e-13	0.312068	0.289	0.089	6.96001e-09	5.20413e-13	1.60743e-20	Ccalc.v3.09494	unknown function
7	2.85759e-06	0.342442	0.971	0.886	0.0382175	1.54167e-05	0.302581	0.912	0.762	0.206182	1.54167e-05	5.71518e-06	Ccalc.v3.09574	RPS27: 40S ribosomal protein S27 (Homarus americanus OX%3D6706)
7	4.38544e-30	0.423468	0.409	0.098	5.86509e-26	8.26656e-18	0.388616	0.386	0.116	1.10557e-13	8.26656e-18	8.77088e-30	Ccalc.v3.09628	Dscam2: Down syndrome cell adhesion molecule-like protein Dscam2 (Drosophila melanogaster OX%3D7227)
7	2.79377e-65	0.551659	0.467	0.067	3.73639e-61	1.04448e-25	0.450497	0.421	0.107	1.39688e-21	1.04448e-25	5.58754e-65	Ccalc.v3.09630	ACTL6A: Actin-like protein 6A (Homo sapiens OX%3D9606)
7	9.16627e-21	0.685844	0.934	0.746	1.2259e-16	6.43262e-08	0.457608	0.895	0.753	0.000860299	6.43262e-08	1.83325e-20	Ccalc.v3.10157	Sap47: Synapse-associated protein of 47 kDa (Drosophila melanogaster OX%3D7227)
7	2.31888e-38	1.10567	0.876	0.463	3.10128e-34	4.78412e-16	0.548722	0.737	0.391	6.39828e-12	4.78412e-16	4.63777e-38	Ccalc.v3.10170	unknown function
7	1.85944e-21	0.738767	0.737	0.396	2.48682e-17	1.03459e-07	0.389097	0.482	0.276	0.00138367	1.03459e-07	3.71889e-21	Ccalc.v3.10174	unknown function
7	6.78062e-10	0.312714	0.781	0.482	9.06841e-06	1.00056e-07	0.329291	0.658	0.407	0.00133815	1.00056e-07	1.35612e-09	Ccalc.v3.10190	OtopLc: Proton channel OtopLc (Drosophila melanogaster OX%3D7227)
7	3.49826e-49	0.918501	0.635	0.166	4.67857e-45	5.57992e-34	1.17194	0.868	0.427	7.46259e-30	5.57992e-34	6.99651e-49	Ccalc.v3.10342	CG7886: Protein Cep78 homolog (Drosophila melanogaster OX%3D7227)
7	1.33293e-24	0.278403	0.234	0.042	1.78266e-20	7.41423e-14	0.611344	0.43	0.171	9.91579e-10	7.41423e-14	2.66586e-24	Ccalc.v3.10343	unknown function
7	3.43053e-46	0.963856	0.62	0.166	4.58799e-42	2.5698e-24	0.908167	0.754	0.355	3.43685e-20	2.5698e-24	6.86105e-46	Ccalc.v3.10344	Pde8: High affinity cAMP-specific and IBMX-insensitive 3'%2C5'-cyclic phosphodiesterase 8 (Drosophila melanogaster OX%3D7227)
7	3.31563e-30	0.993732	1	0.99	4.43432e-26	2.38524e-25	0.968595	1	0.945	3.19002e-21	2.38524e-25	6.63126e-30	Ccalc.v3.10345	l(2)efl: Protein lethal(2)essential for life (Drosophila melanogaster OX%3D7227)
7	1.52694e-06	0.286906	0.752	0.543	0.0204212	3.16059e-08	0.437279	0.623	0.385	0.000422697	1.52694e-06	6.32118e-08	Ccalc.v3.10408	Pu: GTP cyclohydrolase 1 (Drosophila melanogaster OX%3D7227)
7	9.53554e-16	0.591016	0.883	0.659	1.27528e-11	1.44234e-10	0.518889	0.868	0.656	1.92898e-06	1.44234e-10	1.90711e-15	Ccalc.v3.10615	Apc: Adenomatous polyposis coli protein (Mus musculus OX%3D10090)
7	2.1182e-13	0.319282	0.394	0.157	2.83288e-09	7.2748e-12	0.645345	0.64	0.362	9.72932e-08	7.2748e-12	4.2364e-13	Ccalc.v3.10654	futsch: Microtubule-associated protein futsch (Drosophila melanogaster OX%3D7227)
7	4.37935e-31	1.05532	0.905	0.597	5.85694e-27	3.96162e-21	0.947451	0.991	0.869	5.29827e-17	3.96162e-21	8.75869e-31	Ccalc.v3.10658	futsch: Microtubule-associated protein futsch (Drosophila melanogaster OX%3D7227)
7	4.79009e-26	0.643285	0.891	0.445	6.40627e-22	3.5832e-25	0.662805	0.807	0.372	4.79217e-21	3.5832e-25	9.58018e-26	Ccalc.v3.10662	CG1090: Probable sodium/potassium/calcium exchanger CG1090 (Drosophila melanogaster OX%3D7227)
7	2.81091e-65	1.0273	0.818	0.218	3.75931e-61	1.60113e-49	0.917314	0.851	0.25	2.14136e-45	1.60113e-49	5.62181e-65	Ccalc.v3.10689	CA10: Carbonic anhydrase-related protein 10 (Pongo abelii OX%3D9601)
7	2.1337e-13	0.342098	0.401	0.162	2.85361e-09	5.99422e-10	0.409825	0.447	0.215	8.01667e-06	5.99422e-10	4.26739e-13	Ccalc.v3.11061	Ctnnal1: Alpha-catulin (Mus musculus OX%3D10090)
7	1.22076e-26	0.471528	0.328	0.074	1.63264e-22	7.79699e-07	0.253566	0.14	0.044	0.0104277	7.79699e-07	2.44151e-26	Ccalc.v3.11069	unknown function
7	8.96951e-23	0.459869	0.277	0.062	1.19958e-18	1.84811e-09	0.412444	0.167	0.045	2.47166e-05	1.84811e-09	1.7939e-22	Ccalc.v3.11071	unknown function
7	2.26947e-11	0.363212	0.591	0.32	3.03519e-07	1.07655e-06	0.294708	0.588	0.368	0.0143978	1.07655e-06	4.53894e-11	Ccalc.v3.11468	Brd7: Bromodomain-containing protein 7 (Mus musculus OX%3D10090)
7	5.82779e-23	0.650106	0.518	0.197	7.79409e-19	2.87788e-30	1.05345	0.64	0.232	3.84887e-26	5.82779e-23	5.75575e-30	Ccalc.v3.11474	slc52a3a: Solute carrier family 52%2C riboflavin transporter%2C member 3-A (Danio rerio OX%3D7955)
7	7.93778e-12	0.277409	0.394	0.167	1.0616e-07	3.88982e-06	0.279844	0.412	0.227	0.0520225	3.88982e-06	1.58756e-11	Ccalc.v3.11696	PIG-K: Putative GPI-anchor transamidase (Drosophila melanogaster OX%3D7227)
7	8.1744e-26	0.447404	0.467	0.143	1.09324e-21	2.65462e-17	0.344959	0.351	0.102	3.55029e-13	2.65462e-17	1.63488e-25	Ccalc.v3.11698	Eip74: BlastN Ecdysone-induced protein 74EF (Drosophila melanogaster, gene 39962) Trerf1, Transcriptional-regulating factor 1 (Mus musculus OX%3D10090)
7	1.8894e-60	0.436064	0.328	0.035	2.52688e-56	1.80587e-138	0.701103	0.491	0.027	2.41517e-134	1.8894e-60	3.61175e-138	Ccalc.v3.11778	unknown function
7	1.64462e-47	0.70408	0.482	0.099	2.19951e-43	1.54548e-89	1.14885	0.649	0.089	2.06693e-85	1.64462e-47	3.09097e-89	Ccalc.v3.11787	unknown function
7	2.03578e-36	0.508253	0.285	0.044	2.72265e-32	5.23388e-16	0.510228	0.281	0.076	6.9998e-12	5.23388e-16	4.07156e-36	Ccalc.v3.11993	unknown function
7	1.2897e-23	0.664167	0.766	0.376	1.72485e-19	3.19166e-14	0.423912	0.754	0.373	4.26853e-10	3.19166e-14	2.57941e-23	Ccalc.v3.12137	Retrovirus-related Pol polyprotein from transposon TNT 1-94 (Nicotiana tabacum OX%3D4097)
7	5.61149e-11	0.436496	0.978	0.937	7.50481e-07	0.00014013	0.25493	0.956	0.9	1	0.00014013	1.1223e-10	Ccalc.v3.12179	RpS27A: Ubiquitin-40S ribosomal protein S27a (Drosophila melanogaster OX%3D7227)
7	3.69645e-22	0.532173	0.613	0.256	4.94363e-18	2.26465e-15	0.505544	0.588	0.274	3.02874e-11	2.26465e-15	7.3929e-22	Ccalc.v3.12192	Nup35: Nucleoporin NUP35 (Mus musculus OX%3D10090)
7	5.91681e-16	0.599122	0.898	0.617	7.91314e-12	2.73939e-08	0.423086	0.877	0.69	0.000366366	2.73939e-08	1.18336e-15	Ccalc.v3.12397	RpL37: 60S ribosomal protein L37 (Spodoptera frugiperda OX%3D7108)
7	9.63752e-19	0.381287	0.35	0.107	1.28892e-14	3.23496e-15	0.626758	0.377	0.137	4.32643e-11	3.23496e-15	1.9275e-18	Ccalc.v3.12432	Ptbp2: Polypyrimidine tract-binding protein 2 (Rattus norvegicus OX%3D10116)
7	1.97666e-24	0.632043	0.672	0.3	2.64358e-20	6.78719e-08	0.400128	0.737	0.495	0.000907718	6.78719e-08	3.95331e-24	Ccalc.v3.12505	Rab3: Ras-related protein Rab-3 (Drosophila melanogaster OX%3D7227)
7	9.4302e-13	0.430385	0.964	0.863	1.26119e-08	4.74571e-06	0.271087	0.947	0.848	0.0634692	4.74571e-06	1.88604e-12	Ccalc.v3.12563	Guanine nucleotide-binding protein G(o) subunit alpha (Locusta migratoria OX%3D7004)
7	6.90468e-11	0.451625	0.774	0.513	9.23432e-07	0.000206424	0.269577	0.711	0.565	1	0.000206424	1.38094e-10	Ccalc.v3.13060	RpL15: 60S ribosomal protein L15 (Chironomus tentans OX%3D7153)
7	1.33615e-11	0.25979	0.358	0.144	1.78697e-07	1.36126e-09	0.310052	0.43	0.201	1.82054e-05	1.36126e-09	2.67231e-11	Ccalc.v3.13118	TLL1: Tolloid-like protein 1 (Homo sapiens OX%3D9606)
7	8.97174e-21	0.727144	0.869	0.588	1.19988e-16	4.57174e-06	0.27669	0.851	0.698	0.0611424	4.57174e-06	1.79435e-20	Ccalc.v3.13815	ERC1: ELKS/Rab6-interacting/CAST family member 1 (Homo sapiens OX%3D9606)
7	6.72187e-16	0.351046	0.635	0.302	8.98983e-12	7.14641e-06	0.276876	0.667	0.471	0.0955761	7.14641e-06	1.34437e-15	Ccalc.v3.13881	Ptpn13: Tyrosine-protein phosphatase non-receptor type 13 (Mus musculus OX%3D10090)
7	8.53558e-11	0.379665	0.577	0.33	1.14155e-06	1.12547e-18	0.545764	0.807	0.426	1.50521e-14	8.53558e-11	2.25094e-18	Ccalc.v3.14135	Klc: Kinesin light chain (Drosophila melanogaster OX%3D7227)
7	2.01878e-09	0.355139	0.715	0.443	2.69991e-05	5.0242e-07	0.373482	0.825	0.633	0.00671937	5.0242e-07	4.03756e-09	Ccalc.v3.14353	Cytochrome c oxidase subunit 6C-1 (Thunnus obesus OX%3D8241)
7	1.86374e-19	0.428007	0.482	0.18	2.49256e-15	1.15543e-16	0.426417	0.57	0.233	1.54528e-12	1.15543e-16	3.72748e-19	Ccalc.v3.14800	tbc1d30: TBC1 domain family member 30 (Xenopus tropicalis OX%3D8364)
7	5.45183e-10	0.399217	0.445	0.229	7.29127e-06	1.50657e-05	0.454824	0.491	0.308	0.201489	1.50657e-05	1.09037e-09	Ccalc.v3.14840	unknown function
8	2.62385e-56	0.498112	0.329	0.026	3.50914e-52	7.96583e-163	0.511753	0.362	0.012	1.06535e-158	2.62385e-56	1.59317e-162	Ccalc.v3.00165	unknown function
8	3.42091e-88	1.40206	0.718	0.09	4.57512e-84	2.80459e-305	2.27407	0.961	0.072	3.75086e-301	3.42091e-88	5.60919e-305	Ccalc.v3.00183	CG1139: Proton-coupled amino acid transporter-like protein CG1139 (Drosophila melanogaster OX%3D7227)
8	1.84941e-59	0.990665	0.729	0.132	2.47339e-55	6.44012e-144	1.91833	0.914	0.18	8.61301e-140	1.84941e-59	1.28802e-143	Ccalc.v3.00200	TBC1D1: TBC1 domain family member 1 (Homo sapiens OX%3D9606)
8	3.76004e-110	0.99291	0.565	0.039	5.02867e-106	0	2.02293	0.849	0.025	0	3.76004e-110	0	Ccalc.v3.00201	unknown function
8	1.4583e-21	0.780277	0.565	0.185	1.95033e-17	7.45304e-116	1.27876	0.671	0.096	9.96769e-112	1.4583e-21	1.49061e-115	Ccalc.v3.00202	unknown function
8	5.6752e-08	0.47561	0.635	0.38	0.000759002	7.38556e-11	0.353481	0.421	0.207	9.87744e-07	5.6752e-08	1.47711e-10	Ccalc.v3.00204	chrb: Protein charybde (Drosophila pseudoobscura pseudoobscura OX%3D46245)
8	5.94424e-229	1.09099	0.541	0.012	7.94983e-225	1.32495e-146	0.41207	0.27	0.006	1.77199e-142	1.32495e-146	1.18885e-228	Ccalc.v3.00446	unknown function
8	1.1897e-29	1.46231	0.541	0.137	1.59111e-25	1.87558e-138	1.42201	0.664	0.075	2.5084e-134	1.1897e-29	3.75117e-138	Ccalc.v3.00450	Pglyrp3: Peptidoglycan recognition protein 3 (Mus musculus OX%3D10090)
8	5.4622e-07	0.375746	0.294	0.121	0.00730514	1.57186e-26	0.548207	0.434	0.137	2.10221e-22	5.4622e-07	3.14372e-26	Ccalc.v3.00502	olf186-F: Calcium release-activated calcium channel protein 1 (Drosophila melanogaster OX%3D7227)
8	4.08102e-22	1.19098	0.929	0.637	5.45796e-18	2.29114e-14	0.397612	0.849	0.476	3.06417e-10	2.29114e-14	8.16204e-22	Ccalc.v3.00587	Pka-R1: cAMP-dependent protein kinase type I regulatory subunit (Drosophila melanogaster OX%3D7227)
8	2.37577e-18	0.491176	0.447	0.126	3.17735e-14	8.02471e-79	0.785084	0.507	0.074	1.07322e-74	2.37577e-18	1.60494e-78	Ccalc.v3.00617	CAD: CAD protein (Squalus acanthias OX%3D7797)
8	1.82698e-20	0.77436	0.647	0.248	2.44341e-16	5.4629e-94	1.47177	0.855	0.211	7.30608e-90	1.82698e-20	1.09258e-93	Ccalc.v3.00656	TNS: Tensin (Gallus gallus OX%3D9031)
8	1.09795e-48	0.487137	0.318	0.028	1.4684e-44	5.50542e-241	1.7223	0.724	0.046	7.36295e-237	1.09795e-48	1.10108e-240	Ccalc.v3.00696	unknown function
8	6.65743e-22	0.331234	0.282	0.047	8.90365e-18	8.23463e-88	0.621766	0.441	0.048	1.1013e-83	6.65743e-22	1.64693e-87	Ccalc.v3.00787	unknown function
8	9.3714e-20	0.365256	0.259	0.044	1.25333e-15	1.72225e-150	1.31381	0.684	0.072	2.30334e-146	9.3714e-20	3.4445e-150	Ccalc.v3.00789	unknown function
8	1.57587e-39	0.671677	0.447	0.069	2.10757e-35	8.00737e-170	1.40974	0.776	0.084	1.07091e-165	1.57587e-39	1.60147e-169	Ccalc.v3.00790	unknown function
8	1.3753e-07	0.398118	0.824	0.569	0.00183932	1.36629e-06	0.322437	0.783	0.641	0.0182727	1.36629e-06	2.75059e-07	Ccalc.v3.00874	unknown function
8	5.9189e-08	0.438634	0.553	0.297	0.000791594	1.85459e-10	0.37343	0.401	0.197	2.48033e-06	5.9189e-08	3.70918e-10	Ccalc.v3.00878	Pino: Protein pinocchio (Drosophila melanogaster OX%3D7227)
8	1.02839e-09	0.439167	0.529	0.244	1.37537e-05	5.1376e-09	0.326485	0.539	0.319	6.87103e-05	5.1376e-09	2.05678e-09	Ccalc.v3.00883	ttk: Protein tramtrack%2C alpha isoform (Drosophila melanogaster OX%3D7227)
8	1.20545e-18	0.767374	0.918	0.574	1.61216e-14	2.37912e-06	0.334236	0.763	0.615	0.0318183	2.37912e-06	2.41089e-18	Ccalc.v3.00884	ttk: Protein tramtrack%2C beta isoform (Drosophila melanogaster OX%3D7227)
8	2.6901e-142	1.47558	0.8	0.067	3.59773e-138	2.4906e-187	2.46743	0.947	0.142	3.33093e-183	2.6901e-142	4.98121e-187	Ccalc.v3.00924	calm: Calmodulin (Electrophorus electricus OX%3D8005)
8	3.78345e-108	1.11066	0.635	0.052	5.05998e-104	3.94283e-81	0.467628	0.303	0.023	5.27314e-77	3.94283e-81	7.5669e-108	Ccalc.v3.00973	4CL3: Probable 4-coumarate--CoA ligase 3 (Oryza sativa subsp. japonica OX%3D39947)
8	0.000130016	0.335591	0.824	0.677	1	3.65676e-12	0.651686	0.678	0.475	4.89055e-08	0.000130016	7.31351e-12	Ccalc.v3.01016	E(z): Histone-lysine N-methyltransferase E(z) (Drosophila melanogaster OX%3D7227)
8	4.43614e-77	1.08245	0.647	0.077	5.93289e-73	1.17288e-153	1.17615	0.664	0.064	1.56861e-149	4.43614e-77	2.34576e-153	Ccalc.v3.01065	unknown function
8	1.41385e-11	0.720919	0.835	0.532	1.89089e-07	1.82915e-24	0.761069	0.796	0.48	2.4463e-20	1.41385e-11	3.65829e-24	Ccalc.v3.01088	Oaz1: Ornithine decarboxylase antizyme 1 (Rattus norvegicus OX%3D10116)
8	1.19272e-08	0.326527	0.388	0.159	0.000159515	1.19796e-68	0.908513	0.605	0.124	1.60215e-64	1.19272e-08	2.39592e-68	Ccalc.v3.01111	unknown function
8	1.06859e-09	0.352852	0.306	0.103	1.42914e-05	3.1276e-15	0.263034	0.191	0.047	4.18285e-11	1.06859e-09	6.2552e-15	Ccalc.v3.01117	Pdk: [Pyruvate dehydrogenase (acetyl-transferring)] kinase%2C mitochondrial (Drosophila melanogaster OX%3D7227)
8	2.34286e-36	0.819101	0.718	0.188	3.13335e-32	1.13685e-149	2.01605	0.914	0.165	1.52043e-145	2.34286e-36	2.27371e-149	Ccalc.v3.01131	TFCP2L1: Transcription factor CP2-like protein 1 (Homo sapiens OX%3D9606)
8	0	2.05057	0.894	0.022	0	0	1.70413	0.882	0.018	0	0	0	Ccalc.v3.01186	Sv2a: Synaptic vesicle glycoprotein 2A (Rattus norvegicus OX%3D10116)
8	2.92019e-07	0.364517	0.518	0.269	0.00390546	5.28962e-05	0.273642	0.493	0.352	0.707434	5.28962e-05	5.84037e-07	Ccalc.v3.01198	VEZF1: Vascular endothelial zinc finger 1 (Homo sapiens OX%3D9606)
8	2.53394e-68	1.92618	0.859	0.189	3.38889e-64	9.67614e-212	1.99524	0.868	0.089	1.29409e-207	2.53394e-68	1.93523e-211	Ccalc.v3.01255	lama: Putative phospholipase B-like lamina ancestor (Drosophila melanogaster OX%3D7227)
8	6.18449e-52	0.35311	0.212	0.011	8.27114e-48	1.76304e-83	0.264238	0.171	0.005	2.35789e-79	6.18449e-52	3.52608e-83	Ccalc.v3.01256	unknown function
8	4.18511e-07	0.262136	0.294	0.115	0.00559717	1.41167e-12	0.324515	0.414	0.185	1.88797e-08	4.18511e-07	2.82334e-12	Ccalc.v3.01262	Tspo: Translocator protein (Rattus norvegicus OX%3D10116)
8	1.13127e-43	0.476016	0.376	0.044	1.51296e-39	7.59791e-158	0.825334	0.566	0.042	1.01614e-153	1.13127e-43	1.51958e-157	Ccalc.v3.01266	Myo61F: Unconventional myosin IC (Drosophila melanogaster OX%3D7227)
8	4.04931e-69	2.13484	0.976	0.287	5.41555e-65	1.36164e-106	1.62645	0.862	0.203	1.82105e-102	4.04931e-69	2.72327e-106	Ccalc.v3.01283	unknown function
8	3.01523e-08	0.393528	0.424	0.188	0.000403257	9.43797e-54	0.574709	0.382	0.059	1.26223e-49	3.01523e-08	1.88759e-53	Ccalc.v3.01368	if: Integrin alpha-PS2 (Drosophila melanogaster OX%3D7227)
8	1.09197e-05	0.286675	0.4	0.205	0.146039	2.66821e-14	0.292059	0.336	0.124	3.56847e-10	1.09197e-05	5.33643e-14	Ccalc.v3.01416	MLXIPL: Carbohydrate-responsive element-binding protein (Homo sapiens OX%3D9606)
8	6.89079e-17	0.286837	0.224	0.039	9.21574e-13	7.106e-175	0.671135	0.362	0.011	9.50356e-171	6.89079e-17	1.4212e-174	Ccalc.v3.01426	ABCG22: ABC transporter G family member 22 (Arabidopsis thaliana OX%3D3702)
8	2.70201e-76	0.900869	0.565	0.058	3.61367e-72	5.15205e-282	1.18043	0.684	0.03	6.89036e-278	2.70201e-76	1.03041e-281	Ccalc.v3.01437	unknown function
8	2.15377e-15	0.312149	0.329	0.082	2.88045e-11	1.84514e-67	0.644553	0.487	0.078	2.46768e-63	2.15377e-15	3.69027e-67	Ccalc.v3.01442	Arhgap20: Rho GTPase-activating protein 20 (Rattus norvegicus OX%3D10116)
8	1.1472e-05	0.350773	0.247	0.106	0.153426	1.28044e-58	0.655728	0.447	0.075	1.71247e-54	1.1472e-05	2.56089e-58	Ccalc.v3.01480	ECE1: Endothelin-converting enzyme 1 (Cavia porcellus OX%3D10141)
8	2.24636e-08	0.343846	0.541	0.265	0.000300428	4.89014e-20	0.585968	0.52	0.226	6.54008e-16	2.24636e-08	9.78029e-20	Ccalc.v3.01504	unknown function
8	1.12997e-12	0.398098	0.388	0.128	1.51122e-08	5.69596e-50	0.834892	0.678	0.205	7.61778e-46	1.12997e-12	1.13919e-49	Ccalc.v3.01505	EH1: Juvenile hormone epoxide hydrolase 1 (Ctenocephalides felis OX%3D7515)
8	1.03061e-30	0.411068	0.306	0.04	1.37834e-26	2.88558e-40	0.338044	0.243	0.031	3.85917e-36	1.03061e-30	5.77115e-40	Ccalc.v3.01577	unknown function
8	1.27214e-93	0.606995	0.4	0.021	1.70135e-89	3.90019e-259	1.22768	0.566	0.02	5.21612e-255	1.27214e-93	7.80039e-259	Ccalc.v3.01862	atk: Protein artichoke (Drosophila melanogaster OX%3D7227)
8	1.35659e-34	0.557885	0.341	0.046	1.8143e-30	1.41865e-28	0.330518	0.23	0.039	1.89731e-24	1.41865e-28	2.71318e-34	Ccalc.v3.01931	Insc: Protein inscuteable homolog (Mus musculus OX%3D10090)
8	1.76604e-59	1.05295	0.518	0.065	2.3619e-55	4.61308e-163	1.97967	0.829	0.113	6.16954e-159	1.76604e-59	9.22617e-163	Ccalc.v3.01948	GBA: Lysosomal acid glucosylceramidase (Pan troglodytes OX%3D9598)
8	1.34877e-18	0.286837	0.212	0.032	1.80385e-14	4.52555e-16	0.323738	0.211	0.054	6.05247e-12	4.52555e-16	2.69755e-18	Ccalc.v3.01964	IRAG2: Inositol 1%2C4%2C5-triphosphate receptor associated 2 (Homo sapiens OX%3D9606)
8	1.51529e-08	0.354471	0.435	0.194	0.000202655	2.99568e-59	1.16172	0.829	0.31	4.00642e-55	1.51529e-08	5.99136e-59	Ccalc.v3.01967	Sms: Spermine synthase (Mus musculus OX%3D10090)
8	2.582e-06	0.303581	0.482	0.257	0.0345317	5.58341e-15	0.374613	0.283	0.093	7.46725e-11	2.582e-06	1.11668e-14	Ccalc.v3.02092	Pnpla2: Patatin-like phospholipase domain-containing protein 2 (Rattus norvegicus OX%3D10116)
8	1.94571e-20	0.929248	0.929	0.737	2.60219e-16	2.26797e-25	0.835722	0.862	0.653	3.03318e-21	1.94571e-20	4.53594e-25	Ccalc.v3.02115	Mark2: Serine/threonine-protein kinase MARK2 (Mus musculus OX%3D10090)
8	5.63336e-20	0.260348	0.165	0.019	7.53406e-16	1.39018e-73	0.412314	0.27	0.02	1.85923e-69	5.63336e-20	2.78037e-73	Ccalc.v3.02176	Egfr: Epidermal growth factor receptor (Apis mellifera OX%3D7460)
8	5.11132e-75	0.431895	0.259	0.01	6.83588e-71	3.73947e-169	0.622556	0.342	0.01	5.00117e-165	5.11132e-75	7.47894e-169	Ccalc.v3.02180	unknown function
8	5.70124e-116	0.912152	0.576	0.038	7.62484e-112	1.51006e-231	1.22783	0.664	0.038	2.01956e-227	5.70124e-116	3.02012e-231	Ccalc.v3.02181	unknown function
8	1.25208e-56	1.16893	0.635	0.103	1.67453e-52	1.81233e-160	2.34193	0.882	0.132	2.42381e-156	1.25208e-56	3.62466e-160	Ccalc.v3.02193	FHOD3: FH1/FH2 domain-containing protein 3 (Homo sapiens OX%3D9606)
8	2.71759e-09	0.407101	0.471	0.214	3.6345e-05	5.83129e-22	0.465155	0.533	0.213	7.79877e-18	2.71759e-09	1.16626e-21	Ccalc.v3.02196	unknown function
8	4.67942e-55	0.831464	0.635	0.098	6.25826e-51	4.8837e-45	0.47438	0.368	0.063	6.53146e-41	4.8837e-45	9.35884e-55	Ccalc.v3.02208	inx1: Innexin inx1 (Schistocerca americana OX%3D7009)
8	1.25215e-48	1.47567	0.706	0.163	1.67462e-44	1.49271e-06	0.345211	0.368	0.211	0.0199635	1.49271e-06	2.50429e-48	Ccalc.v3.02265	FAXDC2: Fatty acid hydroxylase domain-containing protein 2 (Macaca fascicularis OX%3D9541)
8	2.44942e-51	0.899159	0.647	0.114	3.27585e-47	9.61238e-36	0.428079	0.375	0.079	1.28556e-31	9.61238e-36	4.89883e-51	Ccalc.v3.02284	Cat: Catalase (Drosophila melanogaster OX%3D7227)
8	1.10221e-06	0.402487	0.706	0.449	0.014741	4.18086e-27	0.714942	0.77	0.406	5.59148e-23	1.10221e-06	8.36171e-27	Ccalc.v3.02297	Vha16-1: V-type proton ATPase 16 kDa proteolipid subunit (Drosophila melanogaster OX%3D7227)
8	6.43962e-14	0.955716	0.494	0.208	8.61234e-10	5.0358e-99	2.63827	0.875	0.257	6.73488e-95	6.43962e-14	1.00716e-98	Ccalc.v3.02342	alas2: 5-aminolevulinate synthase%2C erythroid-specific%2C mitochondrial (Danio rerio OX%3D7955)
8	2.85825e-15	0.548626	0.447	0.145	3.82263e-11	2.67753e-28	0.440679	0.368	0.095	3.58093e-24	2.85825e-15	5.35507e-28	Ccalc.v3.02353	Myophilin (Echinococcus granulosus OX%3D6210)
8	3.45173e-20	0.449541	0.388	0.092	4.61635e-16	3.67992e-50	0.691861	0.48	0.099	4.92153e-46	3.45173e-20	7.35984e-50	Ccalc.v3.02363	unknown function
8	9.85177e-82	1.19615	0.8	0.114	1.31758e-77	1.55011e-134	1.5074	0.816	0.123	2.07312e-130	9.85177e-82	3.10023e-134	Ccalc.v3.02368	DMD: Dystrophin (Gallus gallus OX%3D9031)
8	6.79941e-09	0.449981	0.565	0.293	9.09353e-05	4.97697e-31	0.795924	0.507	0.165	6.6562e-27	6.79941e-09	9.95394e-31	Ccalc.v3.02505	SLC39A13: Zinc transporter ZIP13 (Gallus gallus OX%3D9031)
8	7.7754e-105	1.08908	0.741	0.074	1.03988e-100	7.97755e-292	1.26758	0.671	0.026	1.06692e-287	7.7754e-105	1.59551e-291	Ccalc.v3.02508	unknown function
8	6.56949e-47	2.97576	0.988	0.878	8.78603e-43	5.87046e-80	3.03084	1	0.831	7.85116e-76	6.56949e-47	1.17409e-79	Ccalc.v3.02540	NBAS: Neuroblastoma-amplified sequence (Homo sapiens OX%3D9606)
8	0.0027995	0.260706	0.341	0.215	1	1.3588e-05	0.666459	0.355	0.226	0.181725	0.0027995	2.71758e-05	Ccalc.v3.02606	Mob1: MOB kinase activator-like 2 (Drosophila pseudoobscura pseudoobscura OX%3D46245)
8	4.32619e-09	0.362246	0.494	0.225	5.78584e-05	1.0027e-16	0.491838	0.691	0.392	1.34101e-12	4.32619e-09	2.0054e-16	Ccalc.v3.02622	pgam5: Serine/threonine-protein phosphatase PGAM5%2C mitochondrial (Xenopus laevis OX%3D8355)
8	2.26836e-21	0.974594	0.871	0.475	3.0337e-17	9.57101e-16	0.538421	0.796	0.559	1.28003e-11	9.57101e-16	4.53672e-21	Ccalc.v3.02630	FCHO2: F-BAR domain only protein 2 (Pongo abelii OX%3D9601)
8	2.43438e-160	1.95601	0.847	0.068	3.25573e-156	2.18585e-206	2.12606	0.783	0.07	2.92336e-202	2.43438e-160	4.37171e-206	Ccalc.v3.02641	Spn27A: Serine protease inhibitor 27A (Drosophila melanogaster OX%3D7227)
8	1.14276e-52	1.75731	0.941	0.334	1.52833e-48	1.53025e-55	1.5272	0.829	0.36	2.04656e-51	1.14276e-52	3.06051e-55	Ccalc.v3.02647	Tret1: BlastN, trehalose transporter 1 (Apis mellifera, GeneID-551643), Tret1, Facilitated trehalose transporter Tret1 (Apis mellifera ligustica OX%3D7469)
8	2.25645e-19	0.759062	0.988	0.888	3.01778e-15	9.40666e-59	1.23329	1	0.926	1.25805e-54	2.25645e-19	1.88133e-58	Ccalc.v3.02752	Tm1: Tropomyosin-1%2C isoforms 9A/A/B (Drosophila melanogaster OX%3D7227)
8	5.39351e-26	0.61499	0.447	0.099	7.21328e-22	6.42308e-41	0.435095	0.329	0.055	8.59023e-37	5.39351e-26	1.28462e-40	Ccalc.v3.02811	unknown function
8	2.43616e-46	0.424276	0.318	0.029	3.25812e-42	1.81958e-92	0.495253	0.428	0.04	2.4335e-88	2.43616e-46	3.63915e-92	Ccalc.v3.02812	unknown function
8	2.10913e-213	0.993697	0.529	0.013	2.82075e-209	0	1.55058	0.711	0.017	0	2.10913e-213	0	Ccalc.v3.02835	svp: Steroid receptor seven-up%2C isoforms B/C (Drosophila melanogaster OX%3D7227)
8	2.94018e-68	0.342098	0.235	0.009	3.9322e-64	1.60164e-101	0.350921	0.243	0.01	2.14203e-97	2.94018e-68	3.20328e-101	Ccalc.v3.02836	unknown function
8	3.83072e-10	0.389547	0.341	0.121	5.12321e-06	4.16515e-27	0.46062	0.368	0.097	5.57047e-23	3.83072e-10	8.3303e-27	Ccalc.v3.02863	NEDD9: Enhancer of filamentation 1 (Homo sapiens OX%3D9606)
8	1.13562e-83	1.28166	0.847	0.129	1.51878e-79	1.0181e-154	1.25959	0.737	0.086	1.36161e-150	1.13562e-83	2.03621e-154	Ccalc.v3.02865	FLNA: Filamin-A (Homo sapiens OX%3D9606)
8	2.17835e-21	0.83581	0.518	0.161	2.91333e-17	2.25491e-81	1.92597	0.632	0.127	3.01571e-77	2.17835e-21	4.50981e-81	Ccalc.v3.03037	agmo: Alkylglycerol monooxygenase (Xenopus tropicalis OX%3D8364)
8	7.89697e-26	0.301634	0.212	0.024	1.05614e-21	2.30963e-194	0.781765	0.559	0.03	3.0889e-190	7.89697e-26	4.61926e-194	Ccalc.v3.03138	AAEL010326: Phosphotriesterase-related protein (Aedes aegypti OX%3D7159)
8	7.54968e-262	1.06396	0.565	0.01	1.00969e-257	0	1.11388	0.605	0.009	0	7.54968e-262	0	Ccalc.v3.03234	PNP: Purine nucleoside phosphorylase (Bos taurus OX%3D9913)
8	2.05404e-40	0.41432	0.235	0.018	2.74707e-36	0	1.30856	0.612	0.017	0	2.05404e-40	0	Ccalc.v3.03362	unknown function
8	3.47643e-114	0.775864	0.435	0.02	4.64938e-110	3.71848e-20	0.34931	0.303	0.085	4.97309e-16	3.71848e-20	6.95286e-114	Ccalc.v3.03482	MGME1: Mitochondrial genome maintenance exonuclease 1 (Homo sapiens OX%3D9606)
8	1.05108e-123	0.887446	0.576	0.035	1.40572e-119	4.56011e-105	0.607846	0.375	0.027	6.0987e-101	4.56011e-105	2.10216e-123	Ccalc.v3.03514	Slc22a21: Solute carrier family 22 member 21 (Mus musculus OX%3D10090)
8	3.59088e-43	0.596632	0.435	0.06	4.80244e-39	8.10681e-157	0.949028	0.533	0.038	1.0842e-152	3.59088e-43	1.62136e-156	Ccalc.v3.03529	Sulf1: BlastN (Apis mellifera, LOC410233) Extracellular sulfatase SULF-1 homolog (Drosophila melanogaster OX%3D7227)
8	5.59504e-50	0.670325	0.412	0.046	7.48281e-46	5.15971e-128	0.703611	0.493	0.039	6.9006e-124	5.59504e-50	1.03194e-127	Ccalc.v3.03546	Spn88Ea: Serine protease inhibitor 88Ea (Drosophila melanogaster OX%3D7227)
8	3.42315e-162	1.60003	0.753	0.049	4.57812e-158	1.09994e-143	0.955106	0.454	0.028	1.47106e-139	1.09994e-143	6.84629e-162	Ccalc.v3.03548	unknown function
8	2.87717e-07	0.266868	0.365	0.155	0.00384792	1.06493e-28	0.387079	0.243	0.044	1.42423e-24	2.87717e-07	2.12985e-28	Ccalc.v3.03563	Ethe1: Persulfide dioxygenase ETHE1%2C mitochondrial (Mus musculus OX%3D10090)
8	3.15556e-05	0.307453	0.4	0.217	0.422025	4.58293e-67	1.13151	0.658	0.161	6.12922e-63	3.15556e-05	9.16587e-67	Ccalc.v3.03632	unknown function
8	9.67983e-24	0.376738	0.235	0.031	1.29458e-19	7.24224e-28	0.353082	0.145	0.016	9.68577e-24	9.67983e-24	1.44845e-27	Ccalc.v3.03643	unknown function
8	5.99473e-43	0.259332	0.2	0.012	8.01735e-39	1.7387e-96	0.35518	0.257	0.012	2.32534e-92	5.99473e-43	3.4774e-96	Ccalc.v3.03655	unknown function
8	3.18268e-22	0.340854	0.282	0.047	4.25652e-18	8.76911e-49	0.465361	0.368	0.059	1.17278e-44	3.18268e-22	1.75382e-48	Ccalc.v3.03658	IGFALS: Insulin-like growth factor-binding protein complex acid labile subunit (Homo sapiens OX%3D9606)
8	7.85449e-100	0.518041	0.376	0.017	1.05046e-95	6.50116e-155	0.54716	0.362	0.014	8.69465e-151	7.85449e-100	1.30023e-154	Ccalc.v3.03659	AAEL003729: Probable hydroxyacid-oxoacid transhydrogenase%2C mitochondrial (Aedes aegypti OX%3D7159)
8	4.60059e-12	0.564193	0.729	0.401	6.15283e-08	8.48372e-28	0.863645	0.783	0.477	1.13461e-23	4.60059e-12	1.69674e-27	Ccalc.v3.03693	ATFC: Activating transcription factor of chaperone (Bombyx mori OX%3D7091)
8	3.37287e-207	0.959032	0.529	0.013	4.51088e-203	8.34019e-307	2.27605	0.868	0.052	1.11542e-302	3.37287e-207	1.66804e-306	Ccalc.v3.03694	HSDL1: Inactive hydroxysteroid dehydrogenase-like protein 1 (Homo sapiens OX%3D9606)
8	3.12974e-25	0.747849	0.506	0.129	4.18571e-21	8.87224e-51	0.670962	0.632	0.162	1.18657e-46	3.12974e-25	1.77445e-50	Ccalc.v3.03832	Arsb: Arylsulfatase B (Rattus norvegicus OX%3D10116)
8	4.21681e-72	0.743078	0.471	0.043	5.63956e-68	1.20399e-92	0.991904	0.507	0.064	1.61022e-88	4.21681e-72	2.40799e-92	Ccalc.v3.03843	Eip71CD: Peptide methionine sulfoxide reductase (Drosophila melanogaster OX%3D7227)
8	3.44901e-06	0.350506	0.459	0.251	0.046127	5.67352e-18	0.522077	0.612	0.311	7.58777e-14	3.44901e-06	1.1347e-17	Ccalc.v3.03845	Reep5: Receptor expression-enhancing protein 5 (Rattus norvegicus OX%3D10116)
8	5.21209e-18	0.875348	0.682	0.341	6.97064e-14	5.32437e-33	0.764472	0.612	0.232	7.12081e-29	5.21209e-18	1.06487e-32	Ccalc.v3.03992	AAEL003161: Adenylosuccinate synthetase (Aedes aegypti OX%3D7159)
8	8.14667e-17	0.414737	0.365	0.091	1.08954e-12	1.0744e-59	0.378141	0.283	0.028	1.4369e-55	8.14667e-17	2.14879e-59	Ccalc.v3.04000	unknown function
8	3.55493e-07	0.344389	0.412	0.191	0.00475436	2.52396e-31	0.528349	0.428	0.115	3.37555e-27	3.55493e-07	5.04793e-31	Ccalc.v3.04095	AnxB9: Annexin B9 (Drosophila melanogaster OX%3D7227)
8	1.49865e-15	0.378859	0.353	0.093	2.0043e-11	2.0847e-138	0.777763	0.52	0.041	2.78808e-134	1.49865e-15	4.16941e-138	Ccalc.v3.04270	lrp-1: Low-density lipoprotein receptor-related protein (Caenorhabditis elegans OX%3D6239)
8	2.67755e-174	0.604093	0.435	0.01	3.58095e-170	8.67782e-206	0.589465	0.395	0.01	1.16057e-201	2.67755e-174	1.73556e-205	Ccalc.v3.04292	unknown function
8	1.34495e-220	2.55719	0.929	0.056	1.79874e-216	0	2.05732	0.789	0.036	0	1.34495e-220	0	Ccalc.v3.04481	Bumetanide-sensitive sodium-(potassium)-chloride cotransporter (Manduca sexta OX%3D7130)
8	2.89813e-59	1.91766	0.941	0.291	3.87596e-55	5.86187e-15	0.398686	0.52	0.242	7.83967e-11	5.86187e-15	5.79626e-59	Ccalc.v3.04482	Ptpn7: Tyrosine-protein phosphatase non-receptor type 7 (Rattus norvegicus OX%3D10116)
8	1.02616e-75	2.35729	0.847	0.163	1.37238e-71	3.84031e-95	4.40506	1	0.752	5.13603e-91	1.02616e-75	7.68062e-95	Ccalc.v3.04494	MD-2-related lipid-recognition protein (Manduca sexta OX%3D7130)
8	1.02382e-46	0.628391	0.459	0.06	1.36926e-42	1.44624e-57	0.57999	0.382	0.055	1.9342e-53	1.02382e-46	2.89248e-57	Ccalc.v3.04497	RDH12: Retinol dehydrogenase 12 (Homo sapiens OX%3D9606)
8	2.09642e-80	0.690419	0.447	0.033	2.80375e-76	1.16827e-282	1.09765	0.625	0.022	1.56245e-278	2.09642e-80	2.33654e-282	Ccalc.v3.04513	Tis11: Protein TIS11 (Drosophila melanogaster OX%3D7227)
8	3.78121e-55	0.727532	0.518	0.068	5.05699e-51	9.89449e-114	0.982553	0.559	0.063	1.32329e-109	3.78121e-55	1.9789e-113	Ccalc.v3.04544	Tret1: Facilitated trehalose transporter Tret1 (Culex quinquefasciatus OX%3D7176)
8	4.3079e-07	0.272037	0.376	0.167	0.00576139	1.37771e-34	0.548266	0.362	0.08	1.84255e-30	4.3079e-07	2.75543e-34	Ccalc.v3.04616	unknown function
8	3.23576e-34	1.18374	1	0.948	4.3275e-30	1.41526e-49	0.986044	0.993	0.943	1.89277e-45	3.23576e-34	2.83052e-49	Ccalc.v3.04713	B52: Serine-arginine protein 55 (Drosophila melanogaster OX%3D7227)
8	1.7384e-66	0.631394	0.447	0.04	2.32494e-62	4.0724e-38	0.358328	0.263	0.038	5.44643e-34	4.0724e-38	3.4768e-66	Ccalc.v3.04846	HSD17B11: Estradiol 17-beta-dehydrogenase 11 (Macaca fascicularis OX%3D9541)
8	1.8024e-98	1.26607	0.671	0.064	2.41053e-94	9.48358e-217	1.70583	0.809	0.067	1.26833e-212	1.8024e-98	1.89672e-216	Ccalc.v3.04868	unknown function
8	8.63677e-53	0.472534	0.329	0.027	1.15508e-48	2.60578e-197	0.778493	0.493	0.021	3.48497e-193	8.63677e-53	5.21157e-197	Ccalc.v3.04869	unknown function
8	5.14674e-46	0.382355	0.318	0.029	6.88325e-42	9.92156e-100	0.431957	0.283	0.015	1.32691e-95	5.14674e-46	1.98431e-99	Ccalc.v3.04872	unknown function
8	1.87977e-123	0.911398	0.471	0.022	2.514e-119	2.72909e-29	0.252575	0.184	0.025	3.64988e-25	2.72909e-29	3.75954e-123	Ccalc.v3.04944	Slc16a10: Monocarboxylate transporter 10 (Rattus norvegicus OX%3D10116)
8	2.37367e-16	0.270109	0.235	0.044	3.17454e-12	2.04547e-62	0.615463	0.5	0.088	2.73561e-58	2.37367e-16	4.09094e-62	Ccalc.v3.04965	Etfb: Electron transfer flavoprotein subunit beta (Rattus norvegicus OX%3D10116)
8	6.27366e-14	0.490589	0.624	0.263	8.39039e-10	1.79405e-09	0.295394	0.487	0.265	2.39936e-05	1.79405e-09	1.25473e-13	Ccalc.v3.05090	unknown function
8	4.38029e-13	0.325122	0.259	0.062	5.8582e-09	2.12615e-97	1.03705	0.704	0.119	2.84352e-93	4.38029e-13	4.25231e-97	Ccalc.v3.05125	CYP4C1: Cytochrome P450 4C1 (Blaberus discoidalis OX%3D6981)
8	3.53876e-71	1.41706	0.741	0.116	4.73274e-67	9.86619e-128	1.44593	0.796	0.123	1.3195e-123	3.53876e-71	1.97324e-127	Ccalc.v3.05158	B1: Esterase B1 (Culex pipiens OX%3D7175)
8	7.18946e-27	0.625798	0.365	0.066	9.61518e-23	1.80464e-190	2.23402	0.921	0.12	2.41353e-186	7.18946e-27	3.60928e-190	Ccalc.v3.05160	UGT2B31: UDP-glucuronosyltransferase 2B31 (Canis lupus familiaris OX%3D9615)
8	2.45397e-47	0.67766	0.529	0.081	3.28194e-43	5.55236e-98	0.481132	0.368	0.028	7.42572e-94	2.45397e-47	1.11047e-97	Ccalc.v3.05166	Picot: Putative inorganic phosphate cotransporter (Drosophila melanogaster OX%3D7227)
8	1.4573e-166	0.959683	0.576	0.024	1.94899e-162	5.1746e-88	0.405099	0.276	0.017	6.92051e-84	5.1746e-88	2.91459e-166	Ccalc.v3.05207	l(2)03659: Probable multidrug resistance-associated protein lethal(2)03659 (Drosophila melanogaster OX%3D7227)
8	2.09185e-05	0.370165	0.859	0.809	0.279763	5.5197e-13	0.428834	0.987	0.922	7.38205e-09	2.09185e-05	1.10394e-12	Ccalc.v3.05251	Rm62: ATP-dependent RNA helicase p62 (Drosophila melanogaster OX%3D7227)
8	1.95895e-26	0.338685	0.235	0.028	2.6199e-22	0	1.2169	0.684	0.022	0	1.95895e-26	0	Ccalc.v3.05258	Slc26a11: Sodium-independent sulfate anion transporter (Mus musculus OX%3D10090)
8	2.67467e-14	0.417581	0.412	0.131	3.5771e-10	9.28418e-13	0.295083	0.309	0.117	1.24167e-08	9.28418e-13	5.34933e-14	Ccalc.v3.05285	HACL1: 2-hydroxyacyl-CoA lyase 1 (Homo sapiens OX%3D9606)
8	2.38996e-08	0.398684	0.424	0.192	0.000319633	3.79977e-68	1.01725	0.73	0.198	5.08182e-64	2.38996e-08	7.59955e-68	Ccalc.v3.05295	GOT1: Aspartate aminotransferase%2C cytoplasmic (Macaca fascicularis OX%3D9541)
8	1.37838e-06	0.32405	0.635	0.36	0.0184344	2.85637e-14	0.398392	0.526	0.25	3.8201e-10	1.37838e-06	5.71273e-14	Ccalc.v3.05471	unknown function
8	1.84078e-29	1.32508	0.976	0.677	2.46186e-25	2.93831e-60	1.41885	0.993	0.638	3.92969e-56	1.84078e-29	5.87661e-60	Ccalc.v3.05474	unknown function
8	1.08961e-05	0.283226	0.294	0.133	0.145725	5.50133e-14	0.297831	0.309	0.109	7.35748e-10	1.08961e-05	1.10027e-13	Ccalc.v3.05487	unknown function
8	3.37311e-08	0.44575	0.588	0.33	0.00045112	5.07336e-08	0.323903	0.539	0.342	0.000678511	5.07336e-08	6.74623e-08	Ccalc.v3.05506	cept1: Choline/ethanolaminephosphotransferase 1 (Xenopus laevis OX%3D8355)
8	6.89837e-53	0.726017	0.518	0.07	9.22587e-49	3.393e-162	2.14908	0.803	0.103	4.5378e-158	6.89837e-53	6.786e-162	Ccalc.v3.05524	PF13_0198: Reticulocyte-binding protein 2 homolog a (Plasmodium falciparum (isolate 3D7) OX%3D36329)
8	3.40506e-24	0.334958	0.329	0.057	4.55393e-20	5.16371e-120	0.563654	0.388	0.024	6.90594e-116	3.40506e-24	1.03274e-119	Ccalc.v3.05544	RAX: Retinal homeobox protein Rax (Fragment) (Dugesia japonica OX%3D6161)
8	1.76375e-06	0.350315	0.471	0.245	0.0235884	4.22903e-58	1.49813	0.763	0.262	5.65591e-54	1.76375e-06	8.45807e-58	Ccalc.v3.05545	repo: BlastN, retinal homeobox protein Rx2 (Apis mellifera, LOC410151)
8	1.44701e-10	0.500393	0.718	0.408	1.93523e-06	7.08025e-07	0.26044	0.421	0.249	0.00946912	7.08025e-07	2.89402e-10	Ccalc.v3.05558	unknown function
8	8.59359e-41	0.869891	0.659	0.141	1.14931e-36	9.76492e-135	1.1371	0.743	0.095	1.30596e-130	8.59359e-41	1.95298e-134	Ccalc.v3.05563	ARNTL: Aryl hydrocarbon receptor nuclear translocator-like protein 1 (Gallus gallus OX%3D9031)
8	8.55909e-19	0.505887	0.318	0.069	1.14469e-14	1.98482e-146	2.6417	0.921	0.185	2.6545e-142	8.55909e-19	3.96964e-146	Ccalc.v3.05667	snk: Serine protease snake (Drosophila melanogaster OX%3D7227)
8	5.72404e-115	1.10023	0.694	0.059	7.65533e-111	1.45956e-122	0.559631	0.388	0.024	1.95201e-118	5.72404e-115	2.91912e-122	Ccalc.v3.05668	unknown function
8	1.68112e-86	0.689488	0.412	0.026	2.24833e-82	5.48819e-195	0.833156	0.52	0.025	7.3399e-191	1.68112e-86	1.09764e-194	Ccalc.v3.05701	ACADSB: Short/branched chain specific acyl-CoA dehydrogenase%2C mitochondrial (Pongo abelii OX%3D9601)
8	1.5009e-10	0.524268	0.941	0.815	2.00731e-06	5.20245e-12	0.432773	0.796	0.546	6.95776e-08	1.5009e-10	1.04049e-11	Ccalc.v3.05721	hfp: Poly(U)-binding-splicing factor half pint (Drosophila melanogaster OX%3D7227)
8	2.93602e-73	1.31389	0.765	0.126	3.92664e-69	7.71457e-13	0.371271	0.493	0.236	1.03175e-08	7.71457e-13	5.87205e-73	Ccalc.v3.05725	NPY2R: Neuropeptide Y receptor type 2 (Gallus gallus OX%3D9031)
8	1.70217e-07	0.420564	0.941	0.848	0.00227648	1.02692e-81	1.95764	0.993	0.63	1.37341e-77	1.70217e-07	2.05385e-81	Ccalc.v3.05780	Doa: Serine/threonine-protein kinase Doa (Drosophila melanogaster OX%3D7227)
8	1.01102e-34	1.57789	0.788	0.284	1.35214e-30	1.96255e-22	0.828388	0.618	0.317	2.62471e-18	1.96255e-22	2.02204e-34	Ccalc.v3.05942	Hex-t2: Hexokinase type 2 (Drosophila melanogaster OX%3D7227)
8	2.20883e-07	0.280938	0.282	0.107	0.00295409	4.2865e-13	0.260908	0.329	0.125	5.73276e-09	2.20883e-07	8.57299e-13	Ccalc.v3.06000	TDRD12: Putative ATP-dependent RNA helicase TDRD12 (Bombyx mori OX%3D7091)
8	1.80938e-06	0.290724	0.259	0.102	0.0241986	6.47602e-23	0.575983	0.553	0.229	8.66103e-19	1.80938e-06	1.2952e-22	Ccalc.v3.06004	Ankle1: Ankyrin repeat and LEM domain-containing protein 1 (Mus musculus OX%3D10090)
8	2.23516e-22	0.645976	0.729	0.278	2.9893e-18	5.20016e-60	0.98658	0.757	0.223	6.95469e-56	2.23516e-22	1.04003e-59	Ccalc.v3.06035	GstD1: Glutathione S-transferase 1%2C isoform D (Anopheles gambiae OX%3D7165)
8	2.80899e-82	0.715007	0.506	0.041	3.75674e-78	1.87311e-14	0.257774	0.145	0.03	2.5051e-10	1.87311e-14	5.61798e-82	Ccalc.v3.06066	unknown function
8	3.51664e-132	0.875429	0.588	0.033	4.70315e-128	3.38794e-159	0.938379	0.566	0.042	4.53103e-155	3.51664e-132	6.77588e-159	Ccalc.v3.06768	ABCG4: ATP-binding cassette sub-family G member 4 (Homo sapiens OX%3D9606)
8	1.72067e-24	0.794316	0.682	0.252	2.30122e-20	4.68036e-11	0.324145	0.395	0.187	6.25951e-07	4.68036e-11	3.44133e-24	Ccalc.v3.06793	Rchy1: RING finger and CHY zinc finger domain-containing protein 1 (Mus musculus OX%3D10090)
8	2.0565e-15	0.668102	0.8	0.47	2.75036e-11	1.04101e-55	1.31556	0.888	0.446	1.39224e-51	2.0565e-15	2.08201e-55	Ccalc.v3.06803	BSG: Basigin (Gallus gallus OX%3D9031)
8	4.2883e-44	0.572842	0.341	0.036	5.73518e-40	5.913e-27	0.316008	0.263	0.053	7.90805e-23	5.913e-27	8.57661e-44	Ccalc.v3.06893	CG12262: Probable medium-chain specific acyl-CoA dehydrogenase%2C mitochondrial (Drosophila melanogaster OX%3D7227)
8	3.10959e-30	0.511978	0.459	0.09	4.15877e-26	2.29031e-71	0.64973	0.428	0.057	3.06306e-67	3.10959e-30	4.58062e-71	Ccalc.v3.06908	unknown function
8	1.28652e-56	0.447629	0.353	0.029	1.72059e-52	3.82948e-170	0.50997	0.336	0.009	5.12155e-166	1.28652e-56	7.65897e-170	Ccalc.v3.06961	unknown function
8	8.07998e-73	0.761418	0.494	0.046	1.08062e-68	9.5326e-93	0.883704	0.572	0.081	1.27489e-88	8.07998e-73	1.90652e-92	Ccalc.v3.06970	Ldh: L-lactate dehydrogenase (Drosophila melanogaster OX%3D7227)
8	2.59493e-272	2.01782	0.882	0.035	3.47046e-268	2.28599e-145	1.03387	0.375	0.017	3.05728e-141	2.28599e-145	5.18986e-272	Ccalc.v3.07098	SLC36A1: Proton-coupled amino acid transporter 1 (Homo sapiens OX%3D9606)
8	1.87521e-23	0.554895	0.271	0.043	2.50791e-19	2.2342e-76	0.572486	0.349	0.034	2.98801e-72	1.87521e-23	4.46839e-76	Ccalc.v3.07107	unknown function
8	1.08022e-165	1.67877	0.8	0.056	1.44469e-161	3.47561e-213	1.86034	0.776	0.067	4.64828e-209	1.08022e-165	6.95121e-213	Ccalc.v3.07153	unknown function
8	1.29116e-05	0.279435	0.471	0.261	0.17268	3.80489e-35	0.946386	0.632	0.238	5.08866e-31	1.29116e-05	7.60978e-35	Ccalc.v3.07154	Slc4a3: Anion exchange protein 3 (Rattus norvegicus OX%3D10116)
8	1.82078e-06	0.392441	0.471	0.257	0.0243511	1.38751e-07	0.304912	0.408	0.228	0.00185565	1.82078e-06	2.77502e-07	Ccalc.v3.07159	awd: Nucleoside diphosphate kinase (Drosophila melanogaster OX%3D7227)
8	1.00767e-15	0.405295	0.388	0.107	1.34766e-11	6.08487e-22	0.265303	0.25	0.056	8.13791e-18	1.00767e-15	1.21697e-21	Ccalc.v3.07304	skap2-b: Src kinase-associated phosphoprotein 2-B (Xenopus laevis OX%3D8355)
8	2.62232e-57	0.330968	0.212	0.009	3.50708e-53	0	2.12829	0.77	0.015	0	2.62232e-57	0	Ccalc.v3.07311	unknown function
8	8.5537e-47	0.780231	0.624	0.115	1.14397e-42	7.60876e-49	0.752138	0.651	0.191	1.0176e-44	8.5537e-47	1.52175e-48	Ccalc.v3.07341	Mospd2: Motile sperm domain-containing protein 2 (Mus musculus OX%3D10090)
8	7.36324e-94	1.8441	0.812	0.114	9.84759e-90	5.83168e-18	0.342894	0.408	0.149	7.79929e-14	5.83168e-18	1.47265e-93	Ccalc.v3.07420	unknown function
8	1.69396e-41	0.806101	0.694	0.158	2.2655e-37	2.83881e-122	1.69401	0.914	0.212	3.79663e-118	1.69396e-41	5.67762e-122	Ccalc.v3.07435	nat9: N-acetyltransferase 9-like protein (Nematostella vectensis OX%3D45351)
8	4.82663e-68	0.746994	0.588	0.07	6.45514e-64	5.40716e-85	0.672723	0.566	0.085	7.23153e-81	4.82663e-68	1.08143e-84	Ccalc.v3.07447	unknown function
8	1.57122e-07	0.413881	0.741	0.5	0.00210134	7.56286e-05	0.250794	0.579	0.434	1	7.56286e-05	3.14243e-07	Ccalc.v3.07455	CARMIL1: F-actin-uncapping protein LRRC16A (Homo sapiens OX%3D9606)
8	9.78644e-190	0.525115	0.365	0.005	1.30884e-185	7.43176e-190	0.481245	0.283	0.004	9.93923e-186	9.78644e-190	1.48635e-189	Ccalc.v3.07529	unknown function
8	5.5248e-80	0.283403	0.2	0.005	7.38886e-76	2.19234e-92	0.311564	0.204	0.007	2.93203e-88	5.5248e-80	4.38467e-92	Ccalc.v3.07531	unknown function
8	1.57464e-07	0.308956	0.365	0.155	0.00210592	8.75293e-34	0.744855	0.513	0.16	1.17062e-29	1.57464e-07	1.75059e-33	Ccalc.v3.07793	unknown function
8	7.16931e-45	0.689587	0.471	0.067	9.58824e-41	2.02924e-114	0.82698	0.467	0.039	2.7139e-110	7.16931e-45	4.05848e-114	Ccalc.v3.07873	unknown function
8	8.15342e-17	0.254612	0.247	0.046	1.09044e-12	7.54657e-31	0.345796	0.309	0.062	1.00928e-26	8.15342e-17	1.50931e-30	Ccalc.v3.07960	selenbp1-b: Methanethiol oxidase (Xenopus laevis OX%3D8355)
8	2.66535e-17	0.378096	0.306	0.066	3.56464e-13	9.83787e-228	1.36991	0.664	0.039	1.31572e-223	2.66535e-17	1.96757e-227	Ccalc.v3.08189	unknown function
8	3.88186e-52	0.487548	0.365	0.034	5.1916e-48	1.24157e-222	1.24062	0.724	0.05	1.66047e-218	3.88186e-52	2.48313e-222	Ccalc.v3.08226	unknown function
8	7.32321e-51	0.588206	0.447	0.054	9.79407e-47	2.16798e-51	0.276604	0.184	0.013	2.89946e-47	7.32321e-51	4.33596e-51	Ccalc.v3.08334	RECK: Reversion-inducing cysteine-rich protein with Kazal motifs (Gallus gallus OX%3D9031)
8	1.06048e-34	0.84146	0.671	0.171	1.41828e-30	6.0884e-109	1.61874	0.704	0.118	8.14262e-105	1.06048e-34	1.21768e-108	Ccalc.v3.08391	KIDINS220: Kinase D-interacting substrate of 220 kDa (Homo sapiens OX%3D9606)
8	1.32047e-18	0.731357	0.671	0.287	1.766e-14	1.90297e-59	1.20386	0.842	0.349	2.54503e-55	1.32047e-18	3.80593e-59	Ccalc.v3.08434	Endothelin-converting enzyme homolog (Locusta migratoria OX%3D7004)
8	1.67916e-32	0.531538	0.4	0.065	2.24571e-28	9.14211e-76	0.573737	0.447	0.058	1.22267e-71	1.67916e-32	1.82842e-75	Ccalc.v3.08448	Spag6: Sperm-associated antigen 6 (Mus musculus OX%3D10090)
8	2.23749e-59	0.841213	0.565	0.076	2.99241e-55	7.72314e-22	0.335195	0.336	0.095	1.03289e-17	7.72314e-22	4.47497e-59	Ccalc.v3.08454	catip: Ciliogenesis-associated TTC17-interacting protein (Xenopus laevis OX%3D8355)
8	3.04187e-42	0.882807	0.765	0.198	4.0682e-38	1.64028e-75	1.10768	0.704	0.167	2.19372e-71	3.04187e-42	3.28057e-75	Ccalc.v3.08482	ATP8B2: Phospholipid-transporting ATPase ID (Homo sapiens OX%3D9606)
8	2.93573e-39	0.944863	0.694	0.172	3.92625e-35	1.52721e-78	1.19036	0.783	0.202	2.04249e-74	2.93573e-39	3.05442e-78	Ccalc.v3.08491	tpsp: Bifunctional trehalose-6-phosphate synthase/phosphatase (Thermoproteus tenax (strain ATCC 35583 / DSM 2078 / JCM 9277 / NBRC 100435 / Kra 1) OX%3D768679)
8	1.27814e-13	0.351704	0.318	0.083	1.70939e-09	5.7334e-30	0.38365	0.382	0.091	7.66784e-26	1.27814e-13	1.14668e-29	Ccalc.v3.08549	jar: Myosin heavy chain 95F (Drosophila melanogaster OX%3D7227)
8	8.08293e-30	0.670124	0.471	0.095	1.08101e-25	1.96071e-27	0.55048	0.48	0.156	2.62225e-23	1.96071e-27	1.61659e-29	Ccalc.v3.08669	Venom acid phosphatase Acph-1 (Apis mellifera OX%3D7460)
8	0	2.57843	0.882	0.013	0	0	1.35337	0.645	0.01	0	0	0	Ccalc.v3.08683	Col11a1: Collagen alpha-1(XI) chain (Mus musculus OX%3D10090)
8	3.26626e-81	1.5977	0.835	0.143	4.36829e-77	6.67986e-198	2.62472	0.888	0.109	8.93364e-194	3.26626e-81	1.33597e-197	Ccalc.v3.08691	unknown function
8	5.64798e-86	0.800034	0.529	0.045	7.55361e-82	2.5642e-294	1.7888	0.849	0.053	3.42936e-290	5.64798e-86	5.1284e-294	Ccalc.v3.08692	unknown function
8	7.09964e-53	0.724034	0.459	0.056	9.49506e-49	3.19802e-282	1.72011	0.724	0.036	4.27703e-278	7.09964e-53	6.39604e-282	Ccalc.v3.08693	unknown function
8	1.44124e-32	0.603915	0.459	0.087	1.92751e-28	4.56315e-198	1.14739	0.566	0.031	6.10276e-194	1.44124e-32	9.1263e-198	Ccalc.v3.08695	unknown function
8	1.10525e-21	0.432777	0.388	0.087	1.47816e-17	5.55975e-80	0.615283	0.447	0.055	7.43562e-76	1.10525e-21	1.11195e-79	Ccalc.v3.08697	RAPH1: Ras-associated and pleckstrin homology domains-containing protein 1 (Homo sapiens OX%3D9606)
8	1.45865e-17	0.366122	0.365	0.088	1.9508e-13	1.81676e-115	0.778309	0.586	0.067	2.42974e-111	1.45865e-17	3.63353e-115	Ccalc.v3.08716	CD63: CD63 antigen (Felis catus OX%3D9685)
8	6.11627e-40	0.406144	0.259	0.023	8.1799e-36	1.73477e-123	1.33722	0.513	0.047	2.32008e-119	6.11627e-40	3.46953e-123	Ccalc.v3.08861	Nep2: Neprilysin-2 (Drosophila melanogaster OX%3D7227)
8	3.08333e-07	0.536463	0.659	0.458	0.00412365	3.25511e-11	0.417235	0.599	0.354	4.35339e-07	3.08333e-07	6.51023e-11	Ccalc.v3.08863	Cdk5rap2: CDK5 regulatory subunit-associated protein 2 (Rattus norvegicus OX%3D10116)
8	5.82638e-54	1.90912	0.847	0.227	7.7922e-50	9.62811e-54	0.828943	0.724	0.199	1.28766e-49	9.62811e-54	1.16528e-53	Ccalc.v3.08965	per: Period circadian protein (Periplaneta americana OX%3D6978)
8	2.16975e-31	0.795887	0.694	0.193	2.90183e-27	4.58147e-16	0.406769	0.546	0.259	6.12725e-12	4.58147e-16	4.33951e-31	Ccalc.v3.09013	Rel: Nuclear factor NF-kappa-B p110 subunit (Drosophila melanogaster OX%3D7227)
8	6.5837e-181	0.406414	0.294	0.003	8.80505e-177	3.98708e-199	0.513057	0.355	0.008	5.33232e-195	6.5837e-181	7.97416e-199	Ccalc.v3.09061	Slc5a8: Sodium-coupled monocarboxylate transporter 1 (Mus musculus OX%3D10090)
8	1.63282e-15	0.682601	0.588	0.24	2.18373e-11	0.740579	0.331787	0.322	0.349	1	0.740579	3.26564e-15	Ccalc.v3.09140	unknown function
8	7.77188e-15	0.64471	0.576	0.243	1.03941e-10	4.08374e-10	0.328326	0.441	0.24	5.46159e-06	4.08374e-10	1.55438e-14	Ccalc.v3.09301	CG8306: Putative fatty acyl-CoA reductase CG8306 (Drosophila melanogaster OX%3D7227)
8	9.31053e-22	0.774813	0.576	0.188	1.24519e-17	2.48991e-107	1.39694	0.717	0.125	3.33001e-103	9.31053e-22	4.97982e-107	Ccalc.v3.09377	unknown function
8	1.70594e-11	0.533895	0.635	0.312	2.28152e-07	1.73329e-21	0.76478	0.737	0.429	2.3181e-17	1.70594e-11	3.46657e-21	Ccalc.v3.09398	Cathepsin L (Sarcophaga peregrina OX%3D7386)
8	6.86285e-202	0.654342	0.435	0.008	9.17838e-198	0	1.34354	0.77	0.008	0	6.86285e-202	0	Ccalc.v3.09621	SLC41A2: Solute carrier family 41 member 2 (Macaca fascicularis OX%3D9541)
8	0.00173538	0.431587	0.694	0.568	1	8.06215e-21	0.658733	0.704	0.396	1.07823e-16	0.00173538	1.61243e-20	Ccalc.v3.09640	Sqstm1: Sequestosome-1 (Rattus norvegicus OX%3D10116)
8	1.44201e-57	1.2266	0.753	0.145	1.92855e-53	8.40272e-160	2.19183	0.947	0.163	1.12378e-155	1.44201e-57	1.68054e-159	Ccalc.v3.09664	Cyp6a13: Probable cytochrome P450 6a13 (Drosophila melanogaster OX%3D7227)
8	0.00105805	0.295305	0.8	0.714	1	1.81792e-06	0.403695	0.776	0.645	0.0243128	0.00105805	3.63583e-06	Ccalc.v3.09666	unknown function
8	4.7977e-25	0.373132	0.341	0.06	6.41644e-21	4.62638e-52	0.584022	0.414	0.071	6.18732e-48	4.7977e-25	9.25276e-52	Ccalc.v3.09835	Trehalase (Apis mellifera OX%3D7460)
8	2.42497e-40	0.947382	0.694	0.162	3.24316e-36	1.21249e-50	0.737328	0.513	0.111	1.62158e-46	2.42497e-40	2.42498e-50	Ccalc.v3.09859	PHLDB1: Pleckstrin homology-like domain family B member 1 (Homo sapiens OX%3D9606)
8	2.54216e-09	0.518163	0.706	0.402	3.39988e-05	5.0491e-18	0.62656	0.645	0.366	6.75267e-14	2.54216e-09	1.00982e-17	Ccalc.v3.09966	PGRMC2: Membrane-associated progesterone receptor component 2 (Homo sapiens OX%3D9606)
8	0.000547149	0.294525	0.529	0.37	1	4.00038e-67	1.40846	0.842	0.311	5.35011e-63	0.000547149	8.00076e-67	Ccalc.v3.10175	ALA7: Probable phospholipid-transporting ATPase 7 (Arabidopsis thaliana OX%3D3702)
8	2.16725e-19	0.75123	0.718	0.324	2.89848e-15	3.33211e-27	0.573313	0.599	0.245	4.45637e-23	2.16725e-19	6.66423e-27	Ccalc.v3.10177	Hipk2: Homeodomain-interacting protein kinase 2 (Mus musculus OX%3D10090)
8	6.42166e-33	0.540009	0.282	0.033	8.58833e-29	4.32984e-61	1.38655	0.48	0.086	5.79073e-57	6.42166e-33	8.65969e-61	Ccalc.v3.10204	unknown function
8	1.00742e-16	0.556579	0.271	0.056	1.34732e-12	5.02487e-44	1.57984	0.296	0.046	6.72026e-40	1.00742e-16	1.00497e-43	Ccalc.v3.10243	Mdr49: BlastN (Apis mellifera, LOC551167) Multidrug resistance protein homolog 49 (Drosophila melanogaster OX%3D7227)
8	1.0656e-17	0.376469	0.376	0.094	1.42513e-13	3.04289e-52	0.677066	0.572	0.129	4.06955e-48	1.0656e-17	6.08577e-52	Ccalc.v3.10250	GST1: Glutathione S-transferase 1 (Manduca sexta OX%3D7130)
8	6.08999e-117	0.860552	0.494	0.026	8.14475e-113	7.03688e-86	0.48046	0.322	0.025	9.41112e-82	7.03688e-86	1.218e-116	Ccalc.v3.10252	CTSO: Cathepsin O (Homo sapiens OX%3D9606)
8	9.75146e-13	0.311329	0.294	0.079	1.30416e-08	1.02245e-57	0.578062	0.362	0.05	1.36743e-53	9.75146e-13	2.0449e-57	Ccalc.v3.10324	unknown function
8	4.01611e-15	0.768363	0.871	0.557	5.37115e-11	1.04234e-10	0.388475	0.651	0.425	1.39403e-06	1.04234e-10	8.03223e-15	Ccalc.v3.10334	HSP110: 97 kDa heat shock protein (Mesocentrotus franciscanus OX%3D1328066)
8	3.73847e-12	0.626752	0.753	0.411	4.99983e-08	2.27526e-16	0.52368	0.651	0.356	3.04293e-12	3.73847e-12	4.55052e-16	Ccalc.v3.10376	CalpB: Calpain-B (Drosophila melanogaster OX%3D7227)
8	0.000130397	0.286987	0.424	0.249	1	4.44329e-16	0.505244	0.757	0.453	5.94246e-12	0.000130397	8.88658e-16	Ccalc.v3.10410	CHD1: Chromodomain-helicase-DNA-binding protein 1 (Bombyx mori OX%3D7091)
8	6.43625e-46	0.874287	0.588	0.11	8.60783e-42	1.02611e-19	0.441301	0.329	0.1	1.37232e-15	1.02611e-19	1.28725e-45	Ccalc.v3.10499	SV2C: Synaptic vesicle glycoprotein 2C (Homo sapiens OX%3D9606)
8	1.36548e-11	0.321385	0.424	0.149	1.82619e-07	1.33757e-60	0.920638	0.704	0.19	1.78886e-56	1.36548e-11	2.67514e-60	Ccalc.v3.10509	Aifm3: Apoptosis-inducing factor 3 (Mus musculus OX%3D10090)
8	7.16185e-52	2.27331	1	0.532	9.57825e-48	3.79492e-103	2.09612	0.914	0.248	5.07533e-99	7.16185e-52	7.58984e-103	Ccalc.v3.10510	WDR63: WD repeat-containing protein 63 (Homo sapiens OX%3D9606)
8	1.70883e-32	0.919777	0.694	0.207	2.28539e-28	7.6656e-54	0.937354	0.645	0.182	1.0252e-49	1.70883e-32	1.53312e-53	Ccalc.v3.10556	MICALL1: MICAL-like protein 1 (Bos taurus OX%3D9913)
8	9.13524e-17	0.367727	0.329	0.078	1.22175e-12	4.36891e-43	0.367103	0.309	0.047	5.84297e-39	9.13524e-17	8.73781e-43	Ccalc.v3.10632	MYORG: Myogenesis-regulating glycosidase (Homo sapiens OX%3D9606)
8	3.02012e-10	0.505854	0.647	0.357	4.03911e-06	9.19219e-21	0.58377	0.75	0.436	1.22936e-16	3.02012e-10	1.83844e-20	Ccalc.v3.10733	ndor1: NADPH-dependent diflavin oxidoreductase 1 (Xenopus laevis OX%3D8355)
8	7.8906e-32	0.502278	0.412	0.07	1.05529e-27	3.25344e-23	0.433402	0.362	0.105	4.35115e-19	3.25344e-23	1.57812e-31	Ccalc.v3.10747	hsdl2: Hydroxysteroid dehydrogenase-like protein 2 (Xenopus laevis OX%3D8355)
8	3.14171e-09	0.436021	0.518	0.248	4.20172e-05	5.25568e-15	0.406954	0.474	0.216	7.02895e-11	3.14171e-09	1.05114e-14	Ccalc.v3.10833	Reep1: Receptor expression-enhancing protein 1 (Mus musculus OX%3D10090)
8	4.05712e-10	0.523934	0.906	0.747	5.42599e-06	1.03817e-05	0.267456	0.651	0.525	0.138844	1.03817e-05	8.11424e-10	Ccalc.v3.10841	rnf10: RING finger protein 10 (Xenopus laevis OX%3D8355)
8	5.71224e-10	0.695108	0.941	0.757	7.63955e-06	9.77688e-102	3.48832	0.993	0.51	1.30756e-97	5.71224e-10	1.95538e-101	Ccalc.v3.10883	Pxd: Peroxidase (Drosophila melanogaster OX%3D7227)
8	1.52756e-11	0.570415	0.871	0.587	2.04296e-07	4.78366e-08	0.294421	0.461	0.268	0.000639767	4.78366e-08	3.05513e-11	Ccalc.v3.10923	Trxr-1: Thioredoxin reductase 1%2C mitochondrial (Drosophila melanogaster OX%3D7227)
8	3.07083e-132	1.38571	0.812	0.074	4.10692e-128	1.58423e-274	3.88222	0.987	0.097	2.11876e-270	3.07083e-132	3.16847e-274	Ccalc.v3.10930	Mmp24: Matrix metalloproteinase-24 (Mus musculus OX%3D10090)
8	1.63614e-76	0.908188	0.576	0.061	2.18818e-72	3.33534e-216	2.17544	0.934	0.105	4.46068e-212	1.63614e-76	6.67068e-216	Ccalc.v3.10957	SPON1: Spondin-1 (Gallus gallus OX%3D9031)
8	7.02928e-44	0.83099	0.494	0.077	9.40096e-40	1.67106e-80	0.947024	0.625	0.109	2.23488e-76	7.02928e-44	3.34212e-80	Ccalc.v3.10968	PPAF2: Phenoloxidase-activating factor 2 (Holotrichia diomphalia OX%3D33394)
8	1.20667e-07	0.354101	0.553	0.291	0.00161379	1.28996e-14	0.420627	0.507	0.247	1.72519e-10	1.20667e-07	2.57992e-14	Ccalc.v3.10973	unknown function
8	5.01762e-62	1.04079	0.624	0.091	6.71056e-58	1.28819e-135	2.34317	0.914	0.186	1.72283e-131	5.01762e-62	2.57638e-135	Ccalc.v3.11074	CYP9E2: Cytochrome P450 9e2 (Blattella germanica OX%3D6973)
8	2.11685e-99	1.05137	0.635	0.058	2.83108e-95	1.8518e-136	2.30964	0.961	0.211	2.47659e-132	2.11685e-99	3.70359e-136	Ccalc.v3.11076	CYP9E2: Cytochrome P450 9e2 (Blattella germanica OX%3D6973)
8	1.51715e-112	0.676737	0.459	0.023	2.02904e-108	1.93449e-132	0.858796	0.526	0.045	2.58719e-128	1.51715e-112	3.86898e-132	Ccalc.v3.11078	CYP9E2: Cytochrome P450 9e2 (Blattella germanica OX%3D6973)
8	2.19922e-46	0.354101	0.294	0.025	2.94123e-42	5.18515e-32	0.276068	0.204	0.028	6.93463e-28	5.18515e-32	4.39843e-46	Ccalc.v3.11080	CYP9E2: Cytochrome P450 9e2 (Blattella germanica OX%3D6973)
8	7.80816e-27	1.33771	0.976	0.674	1.04426e-22	2.0386e-06	0.29002	0.842	0.71	0.0272643	2.0386e-06	1.56163e-26	Ccalc.v3.11090	Plcg1, 1-phosphatidylinositol 4%2C5-bisphosphate phosphodiesterase gamma-1 (Mus musculus OX%3D10090)
8	1.03859e-21	1.12592	0.894	0.501	1.389e-17	1.75499e-10	0.374258	0.566	0.33	2.34712e-06	1.75499e-10	2.07717e-21	Ccalc.v3.11091	fer2lch: BlastN, ferritin heavy polypeptide-like 17 (Apis mellifera, LOC551684), Ferritin heavy chain (Echinococcus granulosus OX%3D6210)
8	2.68299e-18	0.425192	0.306	0.065	3.58823e-14	6.11565e-37	0.479118	0.224	0.03	8.17907e-33	2.68299e-18	1.22313e-36	Ccalc.v3.11144	Spn28Dc: Serine protease inhibitor 28Dc (Drosophila melanogaster OX%3D7227)
8	3.66072e-32	0.830764	0.541	0.121	4.89585e-28	2.84314e-14	0.315049	0.303	0.105	3.80242e-10	2.84314e-14	7.32145e-32	Ccalc.v3.11151	MAM and LDL-receptor class A domain-containing protein 2 (Fragment) (Acropora millepora OX%3D45264)
8	2.10579e-55	0.794142	0.541	0.076	2.81628e-51	7.57392e-55	0.733966	0.546	0.118	1.01294e-50	7.57392e-55	4.21158e-55	Ccalc.v3.11158	HCN2: Potassium/sodium hyperpolarization-activated cyclic nucleotide-gated channel 2 (Homo sapiens OX%3D9606)
8	1.12369e-18	0.659053	0.553	0.187	1.50282e-14	5.88397e-19	0.739291	0.618	0.306	7.86922e-15	1.12369e-18	1.17679e-18	Ccalc.v3.11159	Ih: BlastN, hyperpolarization-activated ion channel (Apis mellifera, Gene ID, 406072), HCN4, Potassium/sodium hyperpolarization-activated cyclic nucleotide-gated channel 4 (Homo sapiens OX%3D9606)
8	7.76301e-09	0.543471	0.682	0.428	0.000103823	4.30667e-09	0.516402	0.697	0.537	5.75975e-05	7.76301e-09	8.61335e-09	Ccalc.v3.11165	Sod1: Superoxide dismutase [Cu-Zn] (Drosophila willistoni OX%3D7260)
8	7.40126e-163	1.14843	0.576	0.025	9.89845e-159	2.84263e-147	0.856764	0.461	0.028	3.80173e-143	2.84263e-147	1.48025e-162	Ccalc.v3.11265	unknown function
8	4.0993e-16	0.653077	0.329	0.084	5.48241e-12	7.16644e-232	1.73693	0.783	0.059	9.58439e-228	4.0993e-16	1.43329e-231	Ccalc.v3.11274	stac: Protein unc-13 homolog 4B (Drosophila melanogaster OX%3D7227)
8	2.83212e-30	1.36455	0.906	0.47	3.78768e-26	9.4853e-112	2.22836	0.947	0.308	1.26856e-107	2.83212e-30	1.89706e-111	Ccalc.v3.11277	ABAT: 4-aminobutyrate aminotransferase%2C mitochondrial (Sus scrofa OX%3D9823)
8	4.91459e-05	0.442338	0.588	0.405	0.657277	9.02517e-07	0.32217	0.553	0.382	0.0120703	4.91459e-05	1.80503e-06	Ccalc.v3.11336	SSR4: Translocon-associated protein subunit delta (Bos taurus OX%3D9913)
8	3.0238e-06	0.353427	0.282	0.124	0.0404403	3.9244e-08	0.262251	0.322	0.16	0.000524849	3.0238e-06	7.8488e-08	Ccalc.v3.11413	Luciferin 4-monooxygenase (Photuris pensylvanica OX%3D1710587)
8	1.08005e-17	0.25532	0.224	0.037	1.44446e-13	8.4852e-154	0.860593	0.487	0.03	1.13481e-149	1.08005e-17	1.69704e-153	Ccalc.v3.11430	cahz: Carbonic anhydrase (Danio rerio OX%3D7955)
8	1.29804e-08	0.451737	0.682	0.426	0.000173601	1.40415e-06	0.250392	0.658	0.447	0.0187791	1.40415e-06	2.59609e-08	Ccalc.v3.11447	V-type proton ATPase subunit C (Manduca sexta OX%3D7130)
8	0.00162746	0.277098	0.329	0.2	1	1.28764e-95	1.79775	0.789	0.182	1.72209e-91	0.00162746	2.57528e-95	Ccalc.v3.11456	OXR1: Oxidation resistance protein 1 (Homo sapiens OX%3D9606)
8	1.33188e-18	0.817856	0.929	0.554	1.78125e-14	5.4256e-74	1.91159	0.974	0.577	7.25619e-70	1.33188e-18	1.08512e-73	Ccalc.v3.11457	NCOA7: Nuclear receptor coactivator 7 (Gallus gallus OX%3D9031)
8	1.45291e-32	0.251421	0.188	0.014	1.94312e-28	7.21712e-258	0.857249	0.474	0.011	9.65217e-254	1.45291e-32	1.44342e-257	Ccalc.v3.11459	unknown function
8	3.11509e-09	0.327287	0.341	0.126	4.16612e-05	1.34532e-13	0.293143	0.296	0.106	1.79923e-09	3.11509e-09	2.69063e-13	Ccalc.v3.11477	unknown function
8	2.77881e-48	1.6163	0.941	0.379	3.71638e-44	1.32074e-37	1.10393	0.776	0.366	1.76636e-33	1.32074e-37	5.55762e-48	Ccalc.v3.11588	Vldlr: Very low-density lipoprotein receptor (Mus musculus OX%3D10090)
8	0.000288125	0.261351	0.318	0.175	1	1.99514e-08	0.258396	0.395	0.205	0.00026683	0.000288125	3.99027e-08	Ccalc.v3.11616	ESRRB: Steroid hormone receptor ERR2 (Homo sapiens OX%3D9606)
8	0.00115767	0.260363	0.435	0.282	1	2.51934e-06	0.265598	0.441	0.276	0.0336936	0.00115767	5.03867e-06	Ccalc.v3.11659	CG4449: Uncharacterized protein CG4449 (Drosophila melanogaster OX%3D7227)
8	1.60792e-09	0.358252	0.306	0.106	2.15044e-05	4.28598e-11	0.250905	0.224	0.077	5.73207e-07	1.60792e-09	8.57196e-11	Ccalc.v3.11660	SLC25A22: Mitochondrial glutamate carrier 1 (Homo sapiens OX%3D9606)
8	1.32414e-07	0.353162	0.565	0.301	0.0017709	4.66226e-09	0.30613	0.454	0.248	6.2353e-05	1.32414e-07	9.32452e-09	Ccalc.v3.11666	Klp98A: Kinesin-like protein Klp98A (Drosophila melanogaster OX%3D7227)
8	5.27053e-06	0.326784	0.353	0.171	0.0704881	4.03988e-15	0.499436	0.48	0.223	5.40294e-11	5.27053e-06	8.07977e-15	Ccalc.v3.11696	PIG-K: Putative GPI-anchor transamidase (Drosophila melanogaster OX%3D7227)
8	2.05943e-50	0.758298	0.471	0.062	2.75429e-46	9.00653e-157	1.05586	0.605	0.052	1.20453e-152	2.05943e-50	1.80131e-156	Ccalc.v3.11713	unknown function
8	3.82654e-88	0.88593	0.612	0.059	5.11762e-84	1.14365e-163	0.710291	0.5	0.03	1.52951e-159	3.82654e-88	2.28729e-163	Ccalc.v3.11715	unknown function
8	7.36459e-18	0.277873	0.259	0.048	9.8494e-14	1.32169e-108	0.718969	0.461	0.042	1.76763e-104	7.36459e-18	2.64338e-108	Ccalc.v3.11719	unknown function
8	1.46444e-07	0.355595	0.635	0.369	0.00195854	9.41892e-07	0.29978	0.48	0.305	0.0125969	9.41892e-07	2.92888e-07	Ccalc.v3.11818	eEF1alpha1: Elongation factor 1-alpha 1 (Drosophila melanogaster OX%3D7227)
8	1.95831e-78	0.946939	0.635	0.074	2.61905e-74	1.09165e-10	0.250285	0.25	0.092	1.45998e-06	1.09165e-10	3.91662e-78	Ccalc.v3.11931	arx: Gametocyte-specific factor 1 homolog (Drosophila melanogaster OX%3D7227)
8	2.00316e-09	0.348625	0.612	0.3	2.67903e-05	1.75288e-07	0.277262	0.638	0.431	0.00234431	1.75288e-07	4.00632e-09	Ccalc.v3.11935	NOVA1: RNA-binding protein Nova-1 (Macaca fascicularis OX%3D9541)
8	2.3952e-75	0.433851	0.306	0.015	3.20334e-71	6.87993e-125	0.388635	0.263	0.008	9.20121e-121	2.3952e-75	1.37599e-124	Ccalc.v3.12072	CG8399: Putative ferric-chelate reductase 1 homolog (Drosophila melanogaster OX%3D7227)
8	1.86401e-13	0.612371	0.776	0.42	2.49293e-09	1.93372e-30	0.622179	0.533	0.176	2.58615e-26	1.86401e-13	3.86743e-30	Ccalc.v3.12134	CPAMD8: C3 and PZP-like alpha-2-macroglobulin domain-containing protein 8 (Homo sapiens OX%3D9606)
8	2.32944e-11	0.39762	0.459	0.179	3.11539e-07	2.37082e-09	0.270314	0.329	0.154	3.17073e-05	2.37082e-09	4.65887e-11	Ccalc.v3.12286	lap: Phosphatidylinositol-binding clathrin assembly protein LAP (Drosophila melanogaster OX%3D7227)
8	4.61256e-34	0.955154	0.718	0.219	6.16884e-30	1.2308e-56	1.03427	0.75	0.25	1.64607e-52	4.61256e-34	2.46159e-56	Ccalc.v3.12305	UGP2: UTP--glucose-1-phosphate uridylyltransferase (Bos taurus OX%3D9913)
8	5.65797e-51	0.952363	0.553	0.086	7.56697e-47	2.34532e-15	0.259892	0.204	0.052	3.13663e-11	2.34532e-15	1.13159e-50	Ccalc.v3.12365	Hnf4: Transcription factor HNF-4 homolog (Drosophila melanogaster OX%3D7227)
8	5.12442e-11	0.515962	0.894	0.707	6.85339e-07	2.68248e-08	0.34611	0.77	0.609	0.000358754	2.68248e-08	1.02488e-10	Ccalc.v3.12420	ZFAND5: AN1-type zinc finger protein 5 (Homo sapiens OX%3D9606)
8	3.6294e-06	0.457865	0.435	0.236	0.0485396	3.15789e-63	1.77882	0.829	0.337	4.22337e-59	3.6294e-06	6.31579e-63	Ccalc.v3.12452	dnc: cAMP-specific 3'%2C5'-cyclic phosphodiesterase (Drosophila melanogaster OX%3D7227)
8	2.91426e-51	0.922929	0.529	0.08	3.89753e-47	3.89505e-179	1.33295	0.73	0.069	5.20924e-175	2.91426e-51	7.7901e-179	Ccalc.v3.12554	PNLIP: Pancreatic triacylglycerol lipase (Fragment) (Myocastor coypus OX%3D10157)
8	1.03186e-42	0.967763	0.835	0.222	1.38001e-38	4.74935e-105	1.21929	0.809	0.161	6.35178e-101	1.03186e-42	9.4987e-105	Ccalc.v3.12583	OXSR1: Serine/threonine-protein kinase OSR1 (Sus scrofa OX%3D9823)
8	1.86174e-23	0.364181	0.282	0.045	2.4899e-19	2.3343e-101	0.896982	0.632	0.09	3.12189e-97	1.86174e-23	4.66859e-101	Ccalc.v3.12590	ech-6: Probable enoyl-CoA hydratase%2C mitochondrial (Caenorhabditis elegans OX%3D6239)
8	9.61417e-18	0.364987	0.318	0.068	1.2858e-13	1.77301e-138	0.959646	0.632	0.063	2.37122e-134	9.61417e-18	3.54602e-138	Ccalc.v3.12698	unknown function
8	9.31075e-07	0.255835	0.471	0.231	0.0124522	1.25004e-31	0.597859	0.507	0.162	1.67181e-27	9.31075e-07	2.50008e-31	Ccalc.v3.13046	ACE: Angiotensin-converting enzyme (Theromyzon tessulatum OX%3D13286)
8	1.09023e-14	0.387919	0.341	0.092	1.45807e-10	3.23114e-60	0.62067	0.474	0.081	4.32133e-56	1.09023e-14	6.46229e-60	Ccalc.v3.13073	Bphl: Valacyclovir hydrolase (Mus musculus OX%3D10090)
8	3.41965e-24	0.879872	0.859	0.407	4.57344e-20	2.67163e-43	1.24215	0.743	0.317	3.57304e-39	3.41965e-24	5.34326e-43	Ccalc.v3.13126	ABCC1: Multidrug resistance-associated protein 1 (Bos taurus OX%3D9913)
8	1.97474e-26	0.733952	0.635	0.192	2.64101e-22	4.85006e-12	0.300953	0.362	0.153	6.48647e-08	4.85006e-12	3.94947e-26	Ccalc.v3.13186	Sesn: Sestrin homolog (Drosophila melanogaster OX%3D7227)
8	2.2544e-47	0.917329	0.729	0.153	3.01503e-43	8.89019e-30	0.431472	0.362	0.087	1.18897e-25	8.89019e-30	4.50879e-47	Ccalc.v3.13260	Slc27a4: Long-chain fatty acid transport protein 4 (Mus musculus OX%3D10090)
8	3.57675e-26	0.405982	0.329	0.054	4.78355e-22	1.16755e-250	1.88152	0.763	0.049	1.56148e-246	3.57675e-26	2.3351e-250	Ccalc.v3.13267	Ndg: Nidogen (Drosophila melanogaster OX%3D7227)
8	6.32441e-25	1.25964	0.941	0.629	8.45826e-21	2.4057e-23	0.7781	0.849	0.566	3.21738e-19	2.4057e-23	1.26488e-24	Ccalc.v3.13325	Glutathione S-transferase (Blattella germanica OX%3D6973)
8	6.25127e-224	1.68065	0.859	0.043	8.36045e-220	0	1.98698	0.895	0.036	0	6.25127e-224	0	Ccalc.v3.13329	Acyl-CoA Delta(11) desaturase (Spodoptera littoralis OX%3D7109)
8	1.7286e-30	0.269872	0.224	0.022	2.31183e-26	3.3081e-53	0.314336	0.217	0.018	4.42425e-49	1.7286e-30	6.6162e-53	Ccalc.v3.13342	unknown function
8	4.48987e-09	0.282637	0.318	0.112	6.00476e-05	6.306e-22	0.494892	0.414	0.142	8.43365e-18	4.48987e-09	1.2612e-21	Ccalc.v3.13470	Lipg: Endothelial lipase (Mus musculus OX%3D10090)
8	4.7459e-07	0.334974	0.659	0.377	0.00634717	4.33056e-23	0.58725	0.513	0.2	5.79169e-19	4.7459e-07	8.66111e-23	Ccalc.v3.13555	unknown function
8	8.65121e-79	1.07393	0.624	0.071	1.15701e-74	3.49994e-199	2.13544	0.862	0.095	4.68082e-195	8.65121e-79	6.99987e-199	Ccalc.v3.13566	unknown function
8	3.90527e-45	0.627595	0.388	0.046	5.2229e-41	5.14051e-110	0.633257	0.454	0.039	6.87492e-106	3.90527e-45	1.0281e-109	Ccalc.v3.13609	UGT2B20: UDP-glucuronosyltransferase 2B20 (Macaca fascicularis OX%3D9541)
8	2.44033e-12	0.524274	0.659	0.331	3.2637e-08	4.19086e-23	0.562011	0.572	0.242	5.60485e-19	2.44033e-12	8.38171e-23	Ccalc.v3.13635	SGMS1: Phosphatidylcholine:ceramide cholinephosphotransferase 1 (Sus scrofa OX%3D9823)
8	2.78029e-28	0.631492	0.647	0.18	3.71836e-24	7.95583e-23	0.304093	0.289	0.071	1.06401e-18	7.95583e-23	5.56058e-28	Ccalc.v3.13788	Atf3: Activating transcription factor 3 (Drosophila melanogaster OX%3D7227)
8	1.33187e-50	0.565518	0.353	0.033	1.78124e-46	3.61464e-177	1.8235	0.789	0.086	4.83422e-173	1.33187e-50	7.22928e-177	Ccalc.v3.13807	unknown function
8	3.66229e-13	0.539558	0.435	0.154	4.89794e-09	3.76087e-10	0.322593	0.217	0.076	5.02979e-06	3.76087e-10	7.32457e-13	Ccalc.v3.13942	Npc2a: NPC intracellular cholesterol transporter 2 homolog a (Drosophila melanogaster OX%3D7227)
8	5.72374e-13	0.308441	0.247	0.057	7.65493e-09	3.08378e-82	0.906891	0.553	0.088	4.12425e-78	5.72374e-13	6.16756e-82	Ccalc.v3.13961	ARRB1: Beta-arrestin-1 (Macaca fascicularis OX%3D9541)
8	4.14237e-28	0.317977	0.282	0.037	5.54001e-24	2.74379e-48	0.430206	0.336	0.05	3.66955e-44	4.14237e-28	5.48759e-48	Ccalc.v3.13992	XDH: Xanthine dehydrogenase (Calliphora vicina OX%3D7373)
8	3.62996e-06	0.261523	0.224	0.084	0.0485471	5.65887e-17	0.298349	0.296	0.091	7.56818e-13	3.62996e-06	1.13177e-16	Ccalc.v3.14054	cue: Protein cueball (Drosophila grimshawi OX%3D7222)
8	4.92085e-27	0.539303	0.459	0.099	6.58115e-23	2.09117e-43	0.509835	0.388	0.074	2.79673e-39	4.92085e-27	4.18234e-43	Ccalc.v3.14084	ACSL3: Long-chain-fatty-acid--CoA ligase 3 (Pongo abelii OX%3D9601)
8	1.80075e-17	0.310857	0.224	0.038	2.40833e-13	7.39012e-38	0.287759	0.25	0.035	9.88354e-34	1.80075e-17	1.47802e-37	Ccalc.v3.14104	Tl: Protein toll (Drosophila melanogaster OX%3D7227)
8	2.08834e-36	0.505723	0.388	0.055	2.79295e-32	5.28401e-60	0.399332	0.283	0.028	7.06683e-56	2.08834e-36	1.0568e-59	Ccalc.v3.14110	rhbg: Ammonium transporter Rh type B (Xenopus tropicalis OX%3D8364)
8	3.60822e-08	0.320701	0.518	0.248	0.000482563	1.14995e-40	0.672322	0.539	0.15	1.53794e-36	3.60822e-08	2.29989e-40	Ccalc.v3.14134	spri: Protein sprint (Drosophila melanogaster OX%3D7227)
8	6.32402e-12	0.588623	0.682	0.369	8.45775e-08	1.45642e-09	0.301337	0.566	0.329	1.94782e-05	1.45642e-09	1.2648e-11	Ccalc.v3.14266	Pgant35A: Polypeptide N-acetylgalactosaminyltransferase 35A (Drosophila melanogaster OX%3D7227)
8	8.1911e-17	0.324402	0.294	0.064	1.09548e-12	1.30942e-28	0.366528	0.303	0.065	1.75122e-24	8.1911e-17	2.61884e-28	Ccalc.v3.14366	l(2)03659: Probable multidrug resistance-associated protein lethal(2)03659 (Drosophila melanogaster OX%3D7227)
8	1.98759e-06	0.372473	0.318	0.147	0.026582	6.11844e-71	1.36927	0.618	0.138	8.1828e-67	1.98759e-06	1.22369e-70	Ccalc.v3.14367	Mal-A2: Maltase A2 (Drosophila melanogaster OX%3D7227)
8	4.19469e-08	0.382658	0.459	0.215	0.000560998	8.95551e-32	0.460341	0.375	0.089	1.19771e-27	4.19469e-08	1.7911e-31	Ccalc.v3.14412	Gld: Glucose dehydrogenase [FAD%2C quinone] (Drosophila pseudoobscura pseudoobscura OX%3D46245)
8	1.136e-07	0.408023	0.459	0.222	0.00151928	1.48013e-40	0.657116	0.487	0.122	1.97952e-36	1.136e-07	2.96026e-40	Ccalc.v3.14417	unknown function
8	4.68772e-07	0.510353	0.741	0.501	0.00626935	1.17814e-42	0.868668	0.678	0.218	1.57565e-38	4.68772e-07	2.35628e-42	Ccalc.v3.14420	Gld: Glucose dehydrogenase [FAD%2C quinone] (Drosophila pseudoobscura pseudoobscura OX%3D46245)
8	1.10491e-14	0.540668	0.576	0.23	1.4777e-10	1.12607e-68	1.10434	0.763	0.221	1.50601e-64	1.10491e-14	2.25214e-68	Ccalc.v3.14491	GCLM: Glutamate--cysteine ligase regulatory subunit (Bos taurus OX%3D9913)
8	2.17807e-11	0.58236	0.894	0.576	2.91295e-07	1.14712e-36	0.865696	0.934	0.683	1.53415e-32	2.17807e-11	2.29423e-36	Ccalc.v3.14500	DDHD1: Phospholipase DDHD1 (Bos taurus OX%3D9913)
8	1.63099e-183	1.31508	0.729	0.037	2.18128e-179	2.15074e-215	1.07304	0.625	0.035	2.8764e-211	1.63099e-183	4.30149e-215	Ccalc.v3.14510	Flt1: Vascular endothelial growth factor receptor 1 (Rattus norvegicus OX%3D10116)
8	7.1536e-29	0.721231	0.588	0.155	9.56722e-25	5.97198e-37	0.730393	0.724	0.271	7.98693e-33	7.1536e-29	1.1944e-36	Ccalc.v3.14679	jdp: J domain-containing protein (Manduca sexta OX%3D7130)
8	6.12402e-12	0.523097	0.671	0.334	8.19027e-08	3.47385e-43	1.02108	0.829	0.39	4.64592e-39	6.12402e-12	6.9477e-43	Ccalc.v3.14755	slv: Sugar transporter SWEET1 (Drosophila melanogaster OX%3D7227)
8	3.61269e-45	0.332029	0.235	0.016	4.83162e-41	2.3408e-227	2.05875	0.77	0.057	3.13059e-223	3.61269e-45	4.68161e-227	Ccalc.v3.16297	unknown function
8	1.50616e-64	0.363646	0.259	0.013	2.01433e-60	7.71993e-197	1.68858	0.678	0.051	1.03246e-192	1.50616e-64	1.54399e-196	Ccalc.v3.16307	MD-2-related lipid-recognition protein (Manduca sexta OX%3D7130)
9	0.00292607	0.286297	0.341	0.175	1	1.07845e-17	0.411669	0.477	0.166	1.44232e-13	0.00292607	2.1569e-17	Ccalc.v3.00005	LGALS4: Galectin-4 (Bos taurus OX%3D9913)
9	1.27685e-05	0.362544	0.341	0.123	0.170765	1.94337e-28	0.610106	0.596	0.187	2.59907e-24	1.27685e-05	3.88675e-28	Ccalc.v3.00006	GlyP: Glycogen phosphorylase (Drosophila melanogaster OX%3D7227)
9	6.82968e-15	0.473286	0.318	0.053	9.13402e-11	2.99256e-12	0.326696	0.275	0.084	4.00224e-08	2.99256e-12	1.36594e-14	Ccalc.v3.00023	unknown function
9	0.00616757	0.443878	0.705	0.535	1	1.54206e-18	1.06268	0.89	0.612	2.06235e-14	0.00616757	3.08413e-18	Ccalc.v3.00090	CAC: Voltage-dependent calcium channel type A subunit alpha-1 (Apis mellifera OX%3D7460)
9	4.56604e-08	0.713806	0.886	0.526	0.000610663	0.102353	0.299736	0.706	0.6	1	0.102353	9.13209e-08	Ccalc.v3.00092	CAC: Voltage-dependent calcium channel type A subunit alpha-1 (Apis mellifera OX%3D7460)
9	2.515e-08	0.737158	0.727	0.414	0.000336357	1.00333e-91	0.973738	0.67	0.088	1.34185e-87	2.515e-08	2.00665e-91	Ccalc.v3.00276	ankrd29: Ankyrin repeat domain-containing protein 29 (Danio rerio OX%3D7955)
9	1.51397e-35	0.519278	0.432	0.041	2.02479e-31	1.07034e-108	0.634387	0.486	0.035	1.43147e-104	1.51397e-35	2.14068e-108	Ccalc.v3.00332	crb: Protein crumbs (Drosophila melanogaster OX%3D7227)
9	5.93667e-14	0.662063	0.705	0.233	7.9397e-10	1.12759e-31	0.638578	0.505	0.126	1.50804e-27	5.93667e-14	2.25519e-31	Ccalc.v3.00338	sick: Protein sickie (Drosophila melanogaster OX%3D7227)
9	0.000316089	0.365127	0.432	0.221	1	7.73443e-22	0.561473	0.606	0.231	1.0344e-17	0.000316089	1.54689e-21	Ccalc.v3.00342	Hdlbp: Vigilin (Mus musculus OX%3D10090)
9	4.86908e-09	0.613129	0.795	0.391	6.51191e-05	9.36415e-05	0.262291	0.312	0.176	1	9.36415e-05	9.73816e-09	Ccalc.v3.00364	unknown function
9	1.04841e-08	0.81597	0.841	0.634	0.000140215	4.50927e-33	1.00268	0.817	0.346	6.03069e-29	1.04841e-08	9.01853e-33	Ccalc.v3.00365	unknown function
9	7.65529e-05	0.380484	0.455	0.219	1	2.37507e-15	0.418878	0.44	0.163	3.17642e-11	7.65529e-05	4.75014e-15	Ccalc.v3.00438	Ankrd13d: Ankyrin repeat domain-containing protein 13D (Mus musculus OX%3D10090)
9	1.51372e-65	0.383096	0.25	0.006	2.02445e-61	3.58894e-45	0.320234	0.156	0.008	4.79985e-41	3.58894e-45	3.02744e-65	Ccalc.v3.00461	B-H1: Homeobox protein B-H1 (Drosophila melanogaster OX%3D7227)
9	4.2861e-26	1.2106	0.818	0.227	5.73223e-22	7.88941e-60	1.87782	0.817	0.246	1.05513e-55	4.2861e-26	1.57788e-59	Ccalc.v3.00520	Slob: Slowpoke-binding protein (Drosophila melanogaster OX%3D7227)
9	0.00478834	0.300581	0.705	0.519	1	2.77656e-06	0.303151	0.706	0.494	0.0371337	0.00478834	5.55311e-06	Ccalc.v3.00526	Cdk12: Cyclin-dependent kinase 12 (Drosophila melanogaster OX%3D7227)
9	3.10874e-14	1.06425	0.955	0.639	4.15763e-10	3.04563e-29	0.925912	0.927	0.478	4.07323e-25	3.10874e-14	6.09126e-29	Ccalc.v3.00587	Pka-R1: cAMP-dependent protein kinase type I regulatory subunit (Drosophila melanogaster OX%3D7227)
9	7.49467e-15	0.55096	0.386	0.074	1.00234e-10	2.33092e-27	0.487848	0.404	0.093	3.11737e-23	7.49467e-15	4.66184e-27	Ccalc.v3.00619	pdxH: Pyridoxine/pyridoxamine 5'-phosphate oxidase (Pelagibacter ubique (strain HTCC1062) OX%3D335992)
9	2.07448e-198	0.866396	0.5	0.007	2.7744e-194	0	1.02956	0.642	0.009	0	2.07448e-198	0	Ccalc.v3.00648	ninaA: Peptidyl-prolyl cis-trans isomerase%2C rhodopsin-specific isozyme (Drosophila melanogaster OX%3D7227)
9	3.38814e-82	0.367689	0.227	0.004	4.5313e-78	1.63712e-278	0.6526	0.394	0.003	2.18948e-274	3.38814e-82	3.27424e-278	Ccalc.v3.00690	unknown function
9	0.0130901	0.27301	0.477	0.307	1	4.22669e-25	0.767979	0.789	0.369	5.65278e-21	0.0130901	8.45338e-25	Ccalc.v3.00819	GPCPD1: Glycerophosphocholine phosphodiesterase GPCPD1 (Homo sapiens OX%3D9606)
9	1.69422e-07	0.563801	0.841	0.572	0.00226585	0.00059021	0.263262	0.771	0.643	1	0.00059021	3.38845e-07	Ccalc.v3.00874	unknown function
9	5.1529e-09	0.847107	0.727	0.414	6.89149e-05	0.00169602	0.285317	0.55	0.431	1	0.00169602	1.03058e-08	Ccalc.v3.00907	unknown function
9	2.3978e-11	0.442243	0.409	0.102	3.20682e-07	1.0444e-127	1.22513	0.734	0.078	1.39677e-123	2.3978e-11	2.08879e-127	Ccalc.v3.00971	CarT: Carcinine transporter (Drosophila melanogaster OX%3D7227)
9	3.8062e-05	0.258115	0.318	0.115	0.509042	2.46546e-27	0.586141	0.578	0.178	3.29731e-23	3.8062e-05	4.93092e-27	Ccalc.v3.01101	unknown function
9	1.06534e-05	0.354321	0.659	0.324	0.142478	3.97674e-08	0.284959	0.541	0.288	0.000531849	1.06534e-05	7.95348e-08	Ccalc.v3.01112	unknown function
9	1.31993e-06	0.485499	0.886	0.586	0.0176528	5.64256e-20	0.703917	0.917	0.544	7.54636e-16	1.31993e-06	1.12851e-19	Ccalc.v3.01156	CLIP1: CAP-Gly domain-containing linker protein 1 (Homo sapiens OX%3D9606)
9	3.51853e-08	0.608744	0.591	0.271	0.000470568	7.1205e-26	0.784162	0.752	0.346	9.52295e-22	3.51853e-08	1.4241e-25	Ccalc.v3.01198	VEZF1: Vascular endothelial zinc finger 1 (Homo sapiens OX%3D9606)
9	2.63737e-05	0.372891	1	0.957	0.352722	6.35182e-35	0.959668	1	0.949	8.49492e-31	2.63737e-05	1.27036e-34	Ccalc.v3.01269	SRRM2: Serine/arginine repetitive matrix protein 2 (Homo sapiens OX%3D9606)
9	2.05566e-45	0.640599	0.432	0.032	2.74924e-41	2.43391e-50	0.446037	0.303	0.03	3.25512e-46	2.05566e-45	4.86783e-50	Ccalc.v3.01279	sdk: Protein sidekick (Drosophila melanogaster OX%3D7227)
9	9.93884e-234	0.948167	0.682	0.012	1.32922e-229	1.00252e-294	1.31983	0.761	0.027	1.34076e-290	9.93884e-234	2.00503e-294	Ccalc.v3.01299	unknown function
9	4.99566e-06	0.446493	0.455	0.195	0.0668119	4.65177e-08	0.297272	0.422	0.21	0.000622128	4.99566e-06	9.30354e-08	Ccalc.v3.01309	ABCA5: ATP-binding cassette sub-family A member 5 (Homo sapiens OX%3D9606)
9	0.00568592	0.34385	0.636	0.446	1	8.59235e-47	1.43692	0.908	0.435	1.14914e-42	0.00568592	1.71847e-46	Ccalc.v3.01403	rdgB: Protein retinal degeneration B (Drosophila melanogaster OX%3D7227)
9	1.99712e-47	1.45627	0.773	0.114	2.67095e-43	6.16433e-46	0.918588	0.697	0.187	8.24418e-42	6.16433e-46	3.99424e-47	Ccalc.v3.01458	unknown function
9	3.17522e-36	0.331755	0.227	0.011	4.24654e-32	1.68597e-123	0.615809	0.459	0.026	2.25482e-119	3.17522e-36	3.37194e-123	Ccalc.v3.01603	unknown function
9	2.00852e-109	0.626508	0.477	0.014	2.6862e-105	5.92727e-90	0.586657	0.431	0.034	7.92713e-86	5.92727e-90	4.01704e-109	Ccalc.v3.01604	unknown function
9	2.11029e-12	0.477026	0.477	0.126	2.8223e-08	7.5484e-09	0.338625	0.385	0.172	0.000100952	7.5484e-09	4.22057e-12	Ccalc.v3.01741	unknown function
9	0.000567268	0.263117	0.227	0.084	1	1.15366e-11	0.291142	0.266	0.083	1.54291e-07	0.000567268	2.30733e-11	Ccalc.v3.01742	unknown function
9	5.90893e-26	1.2428	0.682	0.149	7.9026e-22	4.12978e-08	0.268467	0.275	0.107	0.000552316	4.12978e-08	1.18179e-25	Ccalc.v3.01816	Togaram1: TOG array regulator of axonemal microtubules protein 1 (Mus musculus OX%3D10090)
9	1.50201e-11	0.413052	0.364	0.082	2.00878e-07	1.60179e-35	0.498053	0.376	0.066	2.14224e-31	1.50201e-11	3.20359e-35	Ccalc.v3.01884	PDE2A: cGMP-dependent 3'%2C5'-cyclic phosphodiesterase (Bos taurus OX%3D9913)
9	3.41574e-19	0.459432	0.295	0.036	4.56821e-15	6.35247e-35	0.419916	0.275	0.036	8.49579e-31	3.41574e-19	1.27049e-34	Ccalc.v3.01914	Glra4: Glycine receptor subunit alpha-4 (Mus musculus OX%3D10090)
9	0.000828473	0.327835	0.659	0.407	1	3.92976e-18	0.715886	0.716	0.366	5.25567e-14	0.000828473	7.85953e-18	Ccalc.v3.01992	unknown function
9	0.000865011	0.376647	0.636	0.402	1	1.27394e-31	1.02624	0.982	0.77	1.70377e-27	0.000865011	2.54788e-31	Ccalc.v3.01999	ACOX3: Peroxisomal acyl-coenzyme A oxidase 3 (Homo sapiens OX%3D9606)
9	1.645e-08	0.302519	0.341	0.09	0.000220002	3.25587e-08	0.348797	0.505	0.269	0.00043544	3.25587e-08	3.28999e-08	Ccalc.v3.02000	Ir21a: Ionotropic receptor 21a (Anopheles gambiae OX%3D7165)
9	1.40967e-10	0.303477	0.295	0.06	1.88529e-06	9.27339e-28	0.536611	0.44	0.108	1.24022e-23	1.40967e-10	1.85468e-27	Ccalc.v3.02024	Mbnl2: Muscleblind-like protein 2 (Rattus norvegicus OX%3D10116)
9	1.30752e-28	0.780343	0.636	0.109	1.74867e-24	9.36614e-55	0.944083	0.679	0.146	1.25263e-50	1.30752e-28	1.87323e-54	Ccalc.v3.02026	unknown function
9	1.36373e-19	0.743667	0.591	0.131	1.82386e-15	4.55254e-68	0.697227	0.505	0.064	6.08857e-64	1.36373e-19	9.10509e-68	Ccalc.v3.02032	unknown function
9	3.3961e-19	0.945116	0.795	0.267	4.54194e-15	4.05292e-38	0.730814	0.651	0.176	5.42038e-34	3.3961e-19	8.10584e-38	Ccalc.v3.02043	unknown function
9	3.37776e-08	0.742242	0.909	0.739	0.000451741	1.55779e-43	1.52576	0.954	0.653	2.08339e-39	3.37776e-08	3.11558e-43	Ccalc.v3.02115	Mark2: Serine/threonine-protein kinase MARK2 (Mus musculus OX%3D10090)
9	3.10975e-23	1.13086	0.864	0.28	4.15898e-19	7.78678e-52	1.50314	0.954	0.497	1.0414e-47	3.10975e-23	1.55736e-51	Ccalc.v3.02185	NDRG3: Protein NDRG3 (Pongo abelii OX%3D9601)
9	6.81465e-17	1.12413	0.977	0.771	9.11391e-13	7.69308e-36	1.15319	0.982	0.81	1.02887e-31	6.81465e-17	1.53862e-35	Ccalc.v3.02226	Syt1: BlastN (Apis mellifera, Gene ID, 408613) Synaptotagmin 1 (Drosophila melanogaster OX%3D7227)
9	9.35418e-263	1.14521	0.727	0.011	1.25103e-258	2.94751e-291	1.40391	0.752	0.027	3.942e-287	9.35418e-263	5.89502e-291	Ccalc.v3.02231	Hdc: Histidine decarboxylase (Drosophila melanogaster OX%3D7227)
9	9.46916e-11	0.730506	0.977	0.76	1.26641e-06	2.64441e-25	1.04201	0.89	0.569	3.53663e-21	9.46916e-11	5.28881e-25	Ccalc.v3.02247	unknown function
9	0.000222489	0.320826	0.818	0.515	1	8.55018e-10	0.464637	0.651	0.366	1.1435e-05	0.000222489	1.71004e-09	Ccalc.v3.02249	unknown function
9	0.000236492	0.370731	0.727	0.467	1	9.35667e-16	0.632659	0.697	0.344	1.25136e-11	0.000236492	1.87133e-15	Ccalc.v3.02251	unknown function
9	1.1869e-05	0.544499	0.909	0.621	0.158736	2.27521e-16	0.663908	0.853	0.469	3.04287e-12	1.1869e-05	4.55043e-16	Ccalc.v3.02252	unknown function
9	0.0134346	0.27977	0.568	0.391	1	4.24855e-07	0.250209	0.367	0.176	0.00568201	0.0134346	8.4971e-07	Ccalc.v3.02254	SYNE1: Nesprin-1 (Homo sapiens OX%3D9606)
9	6.55158e-56	0.388468	0.227	0.006	8.76209e-52	0	1.27344	0.725	0.007	0	6.55158e-56	0	Ccalc.v3.02313	ninaG: Neither inactivation nor afterpotential protein G (Drosophila melanogaster OX%3D7227)
9	0.445475	0.266317	0.205	0.167	1	0.311993	0.329279	0.202	0.18	1	0.445475	0.526646	Ccalc.v3.02315	Dyrk2: Dual specificity tyrosine-phosphorylation-regulated kinase 2 (Drosophila melanogaster OX%3D7227)
9	3.115e-25	1.46969	0.818	0.272	4.16601e-21	5.25256e-59	2.17657	0.862	0.333	7.02478e-55	3.115e-25	1.05051e-58	Ccalc.v3.02343	Slc4a7: Sodium bicarbonate cotransporter 3 (Rattus norvegicus OX%3D10116)
9	1.63283e-66	0.263079	0.205	0.004	2.18374e-62	7.47223e-193	0.41411	0.321	0.004	9.99335e-189	1.63283e-66	1.49445e-192	Ccalc.v3.02383	otx2: Homeobox protein OTX2 (Xenopus tropicalis OX%3D8364)
9	0.000989799	0.349915	0.977	0.95	1	9.32876e-09	0.475824	0.789	0.56	0.000124763	0.000989799	1.86575e-08	Ccalc.v3.02467	GK3P: Glycerol kinase 3 (Homo sapiens OX%3D9606)
9	2.4797e-24	0.325339	0.205	0.014	3.31635e-20	0	1.66371	0.734	0.015	0	2.4797e-24	0	Ccalc.v3.02506	fbxl7: F-box/LRR-repeat protein 7 (Danio rerio OX%3D7955)
9	1.5084e-08	0.356621	0.591	0.213	0.000201733	6.26539e-45	1.03158	0.734	0.217	8.37933e-41	1.5084e-08	1.25308e-44	Ccalc.v3.02606	Mob1: MOB kinase activator-like 2 (Drosophila pseudoobscura pseudoobscura OX%3D46245)
9	2.14753e-10	0.656615	0.727	0.326	2.87211e-06	9.79997e-07	0.341585	0.56	0.345	0.0131065	9.79997e-07	4.29506e-10	Ccalc.v3.02633	unknown function
9	5.39601e-09	0.681951	0.864	0.554	7.21663e-05	8.6995e-27	1.01852	0.881	0.528	1.16347e-22	5.39601e-09	1.7399e-26	Ccalc.v3.02753	Pip5k1a: Phosphatidylinositol 4-phosphate 5-kinase type-1 alpha (Rattus norvegicus OX%3D10116)
9	1.29608e-86	2.19876	0.955	0.097	1.73338e-82	3.28987e-219	1.55071	0.78	0.046	4.39987e-215	1.29608e-86	6.57973e-219	Ccalc.v3.02811	unknown function
9	6.37723e-233	2.7971	0.909	0.025	8.5289e-229	0	2.95625	0.963	0.03	0	6.37723e-233	0	Ccalc.v3.02812	unknown function
9	1.12433e-94	1.18671	0.705	0.042	1.50368e-90	6.11443e-152	1.13912	0.752	0.066	8.17743e-148	1.12433e-94	1.22289e-151	Ccalc.v3.02815	rdgA: Eye-specific diacylglycerol kinase (Drosophila melanogaster OX%3D7227)
9	6.02317e-226	0.918863	0.591	0.008	8.05539e-222	1.43008e-117	0.311407	0.229	0.005	1.91258e-113	1.43008e-117	1.20463e-225	Ccalc.v3.02822	chp: Chaoptin (Drosophila melanogaster OX%3D7227)
9	9.12682e-11	1.19836	0.864	0.553	1.22062e-06	8.87884e-86	2.81576	0.982	0.379	1.18746e-81	9.12682e-11	1.77577e-85	Ccalc.v3.02859	AMPD2: AMP deaminase 2 (Homo sapiens OX%3D9606)
9	6.1043e-05	0.333303	0.386	0.165	0.816389	8.44814e-46	1.13897	0.697	0.191	1.12985e-41	6.1043e-05	1.68963e-45	Ccalc.v3.02860	PLEKHG4: Puratrophin-1 (Homo sapiens OX%3D9606)
9	1.42834e-06	0.270642	0.409	0.141	0.0191026	7.0739e-18	0.409015	0.367	0.102	9.46064e-14	1.42834e-06	1.41478e-17	Ccalc.v3.02865	FLNA: Filamin-A (Homo sapiens OX%3D9606)
9	0.0168623	0.270064	0.659	0.491	1	8.15447e-06	0.274554	0.404	0.229	0.109058	0.0168623	1.63089e-05	Ccalc.v3.02878	how: Protein held out wings (Drosophila melanogaster OX%3D7227)
9	0.00674798	0.296476	0.705	0.51	1	2.14962e-06	0.319951	0.899	0.755	0.028749	0.00674798	4.29923e-06	Ccalc.v3.02905	IntS9: Integrator complex subunit 9 (Drosophila melanogaster OX%3D7227)
9	1.09765e-55	3.06907	0.727	0.083	1.468e-51	1.87672e-48	1.72803	0.55	0.108	2.50992e-44	1.87672e-48	2.1953e-55	Ccalc.v3.02948	UVOP: Opsin%2C ultraviolet-sensitive (Apis mellifera OX%3D7460)
9	9.7123e-15	0.623714	0.705	0.233	1.29892e-10	2.8124e-05	0.280384	0.514	0.339	0.376131	2.8124e-05	1.94246e-14	Ccalc.v3.02951	Cds: Phosphatidate cytidylyltransferase%2C photoreceptor-specific (Drosophila melanogaster OX%3D7227)
9	0.22898	0.270398	0.364	0.303	1	0.98003	0.307174	0.22	0.238	1	0.98003	0.405527	Ccalc.v3.02961	Slc9a3: Sodium/hydrogen exchanger 3 (Mus musculus OX%3D10090)
9	4.45398e-10	0.892995	0.886	0.602	5.95675e-06	1.52498e-57	1.61003	0.972	0.508	2.0395e-53	4.45398e-10	3.04995e-57	Ccalc.v3.03018	FAM13A: Protein FAM13A (Bos taurus OX%3D9913)
9	0.00158077	0.352596	0.841	0.599	1	3.15229e-39	1.4304	0.972	0.713	4.21587e-35	0.00158077	6.30458e-39	Ccalc.v3.03036	Ank2: Ankyrin-2 (Mus musculus OX%3D10090)
9	5.95786e-52	2.37332	0.932	0.176	7.96805e-48	4.12974e-152	2.10636	0.963	0.133	5.52311e-148	5.95786e-52	8.25948e-152	Ccalc.v3.03195	FHL2: Four and a half LIM domains protein 2 (Bos taurus OX%3D9913)
9	1.01006e-10	0.618022	0.591	0.212	1.35086e-06	1.92904e-15	0.448149	0.495	0.192	2.5799e-11	1.01006e-10	3.85808e-15	Ccalc.v3.03297	unknown function
9	1.61241e-05	0.279046	0.364	0.136	0.215644	1.02464e-18	0.265091	0.211	0.038	1.37035e-14	1.61241e-05	2.04928e-18	Ccalc.v3.03301	unknown function
9	4.02023e-05	0.392891	0.523	0.258	0.537665	2.86294e-20	0.384385	0.33	0.081	3.8289e-16	4.02023e-05	5.72588e-20	Ccalc.v3.03303	unknown function
9	3.31616e-16	0.38212	0.295	0.042	4.43503e-12	5.29488e-76	0.920287	0.624	0.092	7.08138e-72	3.31616e-16	1.05898e-75	Ccalc.v3.03350	FAS1: Fasciclin-1 (Schistocerca americana OX%3D7009)
9	1.7297e-05	0.285133	0.318	0.11	0.231331	8.63888e-136	1.39739	0.761	0.081	1.15536e-131	1.7297e-05	1.72778e-135	Ccalc.v3.03357	unknown function
9	6.94802e-13	0.82386	0.773	0.323	9.29228e-09	3.10346e-70	1.61851	0.945	0.309	4.15057e-66	6.94802e-13	6.20692e-70	Ccalc.v3.03359	unknown function
9	7.18114e-06	0.471064	0.727	0.41	0.0960406	3.19215e-35	1.10947	0.835	0.372	4.26918e-31	7.18114e-06	6.3843e-35	Ccalc.v3.03361	unc-94: Tropomodulin (Caenorhabditis elegans OX%3D6239)
9	8.92075e-75	3.64004	1	0.14	1.19306e-70	8.12761e-121	3.47506	0.991	0.213	1.08699e-116	8.92075e-75	1.62552e-120	Ccalc.v3.03422	Arrestin homolog (Locusta migratoria OX%3D7004)
9	9.93595e-42	0.733497	0.25	0.011	1.32883e-37	1.16619e-54	0.263908	0.174	0.008	1.55966e-50	9.93595e-42	2.33238e-54	Ccalc.v3.03480	unknown function
9	3.57022e-08	0.782583	0.795	0.513	0.000477481	2.6721e-36	1.02882	0.862	0.431	3.57367e-32	3.57022e-08	5.3442e-36	Ccalc.v3.03537	mig-15: Serine/threonine-protein kinase mig-15 (Caenorhabditis elegans OX%3D6239)
9	2.18271e-60	0.903913	0.659	0.057	2.91915e-56	0	2.28702	0.954	0.035	0	2.18271e-60	0	Ccalc.v3.03741	unknown function
9	3.86652e-38	0.817494	0.523	0.057	5.17109e-34	1.71534e-198	1.17341	0.716	0.042	2.29409e-194	3.86652e-38	3.43067e-198	Ccalc.v3.03743	RRAD: GTP-binding protein RAD (Homo sapiens OX%3D9606)
9	0.00221307	0.46249	0.545	0.364	1	1.23904e-08	0.377418	0.596	0.333	0.00016571	0.00221307	2.47809e-08	Ccalc.v3.03783	unknown function
9	4.01251e-24	1.91668	0.977	0.728	5.36633e-20	1.91517e-50	1.71366	0.991	0.796	2.56135e-46	4.01251e-24	3.83034e-50	Ccalc.v3.03831	lva: Protein lava lamp (Drosophila melanogaster OX%3D7227)
9	0.000356928	0.456884	0.705	0.542	1	1.72496e-06	0.300884	0.615	0.401	0.0230696	0.000356928	3.44992e-06	Ccalc.v3.03840	ANKRD12: Ankyrin repeat domain-containing protein 12 (Homo sapiens OX%3D9606)
9	0.00391004	0.276325	0.477	0.284	1	4.63341e-05	0.258327	0.44	0.275	0.619673	0.00391004	9.26661e-05	Ccalc.v3.03863	katnal1: Katanin p60 ATPase-containing subunit A-like 1 (Danio rerio OX%3D7955)
9	7.72018e-08	0.467909	0.5	0.194	0.0010325	2.41213e-13	0.409015	0.376	0.134	3.22599e-09	7.72018e-08	4.82426e-13	Ccalc.v3.03905	PPP2R3A: Serine/threonine-protein phosphatase 2A regulatory subunit B'' subunit alpha (Homo sapiens OX%3D9606)
9	2.49633e-05	0.291451	0.295	0.103	0.333859	3.2909e-10	0.289609	0.284	0.1	4.40125e-06	2.49633e-05	6.5818e-10	Ccalc.v3.04021	NUP85: Nuclear pore complex protein Nup85 (Homo sapiens OX%3D9606)
9	1.94106e-158	1.32471	0.727	0.024	2.59597e-154	0	2.08949	0.954	0.027	0	1.94106e-158	0	Ccalc.v3.04277	Neto1: Neuropilin and tolloid-like protein 1 (Mus musculus OX%3D10090)
9	0.00100615	0.352628	0.341	0.164	1	1.10538e-17	0.328205	0.257	0.057	1.47834e-13	0.00100615	2.21076e-17	Ccalc.v3.04448	unknown function
9	2.03999e-18	0.891415	0.864	0.299	2.72829e-14	1.76683e-28	0.674601	0.697	0.24	2.36296e-24	2.03999e-18	3.53366e-28	Ccalc.v3.04482	Ptpn7: Tyrosine-protein phosphatase non-receptor type 7 (Rattus norvegicus OX%3D10116)
9	1.28985e-23	0.608025	0.523	0.087	1.72505e-19	4.08116e-18	0.377638	0.257	0.056	5.45814e-14	4.08116e-18	2.5797e-23	Ccalc.v3.04540	unknown function
9	6.31604e-10	0.585383	0.568	0.213	8.44707e-06	1.57065e-50	0.931959	0.697	0.165	2.10059e-46	6.31604e-10	3.14131e-50	Ccalc.v3.04652	unknown function
9	2.06745e-12	0.67968	0.614	0.201	2.76501e-08	2.78629e-72	1.11184	0.633	0.103	3.72638e-68	2.06745e-12	5.57258e-72	Ccalc.v3.04675	Mpp6: MAGUK p55 subfamily member 6 (Mus musculus OX%3D10090)
9	0.00798314	0.304417	0.977	0.948	1	1.01414e-34	0.910984	1	0.943	1.35631e-30	0.00798314	2.02828e-34	Ccalc.v3.04713	B52: Serine-arginine protein 55 (Drosophila melanogaster OX%3D7227)
9	2.69558e-19	1.70318	0.886	0.482	3.60507e-15	5.34231e-71	2.07026	0.908	0.34	7.14481e-67	2.69558e-19	1.06846e-70	Ccalc.v3.04738	unknown function
9	4.72889e-24	1.42373	0.886	0.323	6.32442e-20	7.3604e-87	2.35146	0.899	0.24	9.8438e-83	4.72889e-24	1.47208e-86	Ccalc.v3.04739	unknown function
9	6.15082e-10	0.451533	0.432	0.124	8.2261e-06	1.70216e-34	0.66663	0.486	0.113	2.27647e-30	6.15082e-10	3.40432e-34	Ccalc.v3.04740	meak7: MTOR-associated protein MEAK7 (Xenopus laevis OX%3D8355)
9	1.72355e-46	0.649304	0.409	0.028	2.30508e-42	5.43417e-261	1.41674	0.771	0.034	7.26766e-257	1.72355e-46	1.08683e-260	Ccalc.v3.04749	W: Protein white (Lucilia cuprina OX%3D7375)
9	0.0131002	0.260969	0.591	0.416	1	6.04896e-08	0.287361	0.514	0.275	0.000808989	0.0131002	1.20979e-07	Ccalc.v3.04768	Onecut2: One cut domain family member 2 (Mus musculus OX%3D10090)
9	8.48226e-23	0.309069	0.273	0.026	1.13442e-18	5.58477e-67	0.351261	0.229	0.012	7.46907e-63	8.48226e-23	1.11695e-66	Ccalc.v3.04783	Cubn: Cubilin (Rattus norvegicus OX%3D10116)
9	1.29959e-11	0.644632	0.5	0.151	1.73807e-07	8.94768e-11	0.332836	0.33	0.125	1.19666e-06	8.94768e-11	2.59917e-11	Ccalc.v3.04784	unknown function
9	3.95511e-49	0.778971	0.523	0.044	5.28956e-45	7.28583e-46	0.435499	0.33	0.039	9.74407e-42	7.28583e-46	7.91022e-49	Ccalc.v3.04846	HSD17B11: Estradiol 17-beta-dehydrogenase 11 (Macaca fascicularis OX%3D9541)
9	1.60814e-48	1.0801	0.659	0.07	2.15073e-44	3.2592e-118	1.17654	0.734	0.076	4.35885e-114	1.60814e-48	6.51839e-118	Ccalc.v3.04868	unknown function
9	7.25723e-06	0.254863	0.182	0.043	0.0970582	9.059e-24	0.560853	0.505	0.157	1.21155e-19	7.25723e-06	1.8118e-23	Ccalc.v3.04935	Inpp1: Inositol polyphosphate 1-phosphatase (Mus musculus OX%3D10090)
9	2.94942e-07	0.285659	0.273	0.07	0.00394456	1.2722e-34	0.699657	0.459	0.098	1.70144e-30	2.94942e-07	2.54441e-34	Ccalc.v3.04948	Cd22: B-cell receptor CD22 (Mus musculus OX%3D10090)
9	9.55222e-11	0.342075	0.273	0.052	1.27751e-06	3.11183e-24	0.733049	0.257	0.045	4.16176e-20	9.55222e-11	6.22365e-24	Ccalc.v3.04949	KIRREL1: Kin of IRRE-like protein 1 (Homo sapiens OX%3D9606)
9	2.60981e-08	0.448386	0.386	0.118	0.000349035	1.7741e-21	0.355214	0.294	0.061	2.37268e-17	2.60981e-08	3.54819e-21	Ccalc.v3.04951	unknown function
9	0	1.84145	0.909	0.015	0	0	2.61918	0.972	0.044	0	0	0	Ccalc.v3.04988	norpA: 1-phosphatidylinositol 4%2C5-bisphosphate phosphodiesterase (Drosophila melanogaster OX%3D7227)
9	1.95316e-06	0.25165	0.295	0.087	0.0261216	4.17036e-21	0.321736	0.22	0.037	5.57744e-17	1.95316e-06	8.34071e-21	Ccalc.v3.05170	unknown function
9	0.000102727	0.491364	0.955	0.869	1	2.73103e-37	1.16696	0.991	0.828	3.65248e-33	0.000102727	5.46206e-37	Ccalc.v3.05172	Pkc: BlastN, protein kinase C (Apis mellifera, GeneID-406106), Pkc53E, Protein kinase C%2C brain isozyme (Drosophila melanogaster OX%3D7227)
9	5.58421e-07	0.539569	0.932	0.77	0.00746832	4.96116e-26	0.728653	1	0.958	6.63505e-22	5.58421e-07	9.92232e-26	Ccalc.v3.05198	unknown function
9	1.5248e-06	0.389014	0.5	0.203	0.0203927	1.63008e-09	0.408658	0.606	0.34	2.18007e-05	1.5248e-06	3.26016e-09	Ccalc.v3.05239	unknown function
9	2.92107e-05	0.373169	0.5	0.242	0.390664	3.91195e-42	0.941457	0.807	0.278	5.23184e-38	2.92107e-05	7.8239e-42	Ccalc.v3.05383	KANSL3: KAT8 regulatory NSL complex subunit 3 (Homo sapiens OX%3D9606)
9	1.07802e-15	0.901384	0.5	0.121	1.44174e-11	4.20857e-84	1.79664	0.936	0.243	5.62854e-80	1.07802e-15	8.41714e-84	Ccalc.v3.05397	mms19: MMS19 nucleotide excision repair protein homolog (Xenopus tropicalis OX%3D8364)
9	3.2374e-21	0.448027	0.318	0.037	4.32969e-17	6.88662e-40	0.295877	0.266	0.029	9.21016e-36	3.2374e-21	1.37732e-39	Ccalc.v3.05411	unknown function
9	5.08505e-12	0.325435	0.318	0.061	6.80075e-08	9.10528e-29	0.317134	0.257	0.038	1.21774e-24	5.08505e-12	1.82106e-28	Ccalc.v3.05427	abcG20: ABC transporter G family member 20 (Dictyostelium discoideum OX%3D44689)
9	5.51899e-20	1.47703	0.864	0.391	7.3811e-16	7.24926e-28	0.919038	0.78	0.371	9.69516e-24	5.51899e-20	1.44985e-27	Ccalc.v3.05429	unknown function
9	3.11913e-23	0.682639	0.455	0.07	4.17152e-19	9.88851e-24	0.397418	0.349	0.079	1.32249e-19	3.11913e-23	1.9777e-23	Ccalc.v3.05430	unknown function
9	4.84169e-102	2.65336	0.886	0.065	6.47528e-98	1.18366e-120	1.97029	0.798	0.102	1.58302e-116	4.84169e-102	2.36731e-120	Ccalc.v3.05431	Arrestin homolog (Heliothis virescens OX%3D7102)
9	3.27406e-200	0.643323	0.409	0.004	4.37873e-196	8.27019e-218	0.620734	0.404	0.007	1.10606e-213	3.27406e-200	1.65404e-217	Ccalc.v3.05483	boss: Protein bride of sevenless (Drosophila melanogaster OX%3D7227)
9	5.33921e-187	1.66159	0.614	0.013	7.14066e-183	7.06617e-101	2.82216	0.771	0.123	9.45029e-97	7.06617e-101	1.06784e-186	Ccalc.v3.05501	Rhodopsin%2C long-wavelength (Apis mellifera OX%3D7460)
9	0.129848	0.687347	0.114	0.06	1	0.0764125	1.5034	0.165	0.117	1	0.129848	0.146986	Ccalc.v3.05502	Rhodopsin (Camponotus atriceps OX%3D104420)
9	8.43407e-07	0.71808	0.886	0.706	0.0112797	2.06395e-48	1.42581	0.945	0.512	2.76033e-44	8.43407e-07	4.12791e-48	Ccalc.v3.05508	Rab3-GEF: MAP kinase-activating death domain protein (Drosophila melanogaster OX%3D7227)
9	6.30482e-06	0.415232	0.477	0.208	0.0843207	1.05983e-87	1.19692	0.844	0.161	1.41742e-83	6.30482e-06	2.11966e-87	Ccalc.v3.05520	unknown function
9	4.08799e-46	0.474429	0.386	0.025	5.46728e-42	5.18413e-62	0.434476	0.312	0.025	6.93325e-58	4.08799e-46	1.03683e-61	Ccalc.v3.05533	Rab32: Ras-related protein Rab-32 (Mus musculus OX%3D10090)
9	0.0193416	0.26927	0.591	0.413	1	3.66936e-08	0.330502	0.477	0.25	0.000490741	0.0193416	7.33872e-08	Ccalc.v3.05558	unknown function
9	1.34679e-45	1.231	0.886	0.144	1.80119e-41	2.02535e-107	1.23634	0.771	0.101	2.7087e-103	1.34679e-45	4.0507e-107	Ccalc.v3.05563	ARNTL: Aryl hydrocarbon receptor nuclear translocator-like protein 1 (Gallus gallus OX%3D9031)
9	2.53263e-19	0.280614	0.227	0.021	3.38714e-15	6.80939e-39	0.42363	0.312	0.041	9.10688e-35	2.53263e-19	1.36188e-38	Ccalc.v3.05689	Pxd: Peroxidase (Drosophila melanogaster OX%3D7227)
9	3.8583e-05	0.414457	0.932	0.816	0.516009	1.04622e-21	0.748607	0.853	0.547	1.39922e-17	3.8583e-05	2.09244e-21	Ccalc.v3.05721	hfp: Poly(U)-binding-splicing factor half pint (Drosophila melanogaster OX%3D7227)
9	0.000245205	0.370968	0.955	0.759	1	6.9284e-13	0.513299	0.963	0.765	9.26604e-09	0.000245205	1.38568e-12	Ccalc.v3.05794	mub: BlastN poly(rC)-binding protein 3(Apis mellifera, LOC408372, Drosophila melanogaster, 40436), PCBP3: Poly(rC)-binding protein 3 (Homo sapiens OX%3D9606)
9	3.19315e-46	0.477939	0.386	0.025	4.27051e-42	5.97761e-38	0.360826	0.294	0.037	7.99445e-34	5.97761e-38	6.38629e-46	Ccalc.v3.05824	unknown function
9	9.27151e-07	0.493571	0.614	0.299	0.0123997	2.82767e-13	0.411382	0.734	0.365	3.78172e-09	9.27151e-07	5.65533e-13	Ccalc.v3.06119	INPP5A: Inositol polyphosphate-5-phosphatase A (Homo sapiens OX%3D9606)
9	1.69323e-05	0.428698	0.455	0.207	0.226452	8.40167e-14	0.562863	0.716	0.407	1.12364e-09	1.69323e-05	1.68033e-13	Ccalc.v3.06173	Tpk1: Thiamin pyrophosphokinase 1 (Mus musculus OX%3D10090)
9	7.05411e-08	0.649737	0.818	0.507	0.000943417	2.76872e-06	0.372365	0.633	0.437	0.0370289	2.76872e-06	1.41082e-07	Ccalc.v3.06605	TCERG1: Transcription elongation regulator 1 (Homo sapiens OX%3D9606)
9	3.45785e-70	3.04085	1	0.147	4.62453e-66	4.1013e-141	4.04892	1	0.18	5.48508e-137	3.45785e-70	8.20261e-141	Ccalc.v3.06660	tycC: Tyrocidine synthase 3 (Brevibacillus parabrevis OX%3D54914)
9	0.011903	0.340458	0.636	0.481	1	1.50218e-13	0.532128	0.743	0.457	2.00901e-09	0.011903	3.00436e-13	Ccalc.v3.06683	Epn2: Epsin-2 (Mus musculus OX%3D10090)
9	4.45996e-07	0.486955	0.636	0.309	0.00596475	3.84624e-49	1.03876	0.771	0.226	5.14396e-45	4.45996e-07	7.69247e-49	Ccalc.v3.06706	LPCAT: Lysophosphatidylcholine acyltransferase (Drosophila melanogaster OX%3D7227)
9	6.92744e-08	0.637251	0.659	0.334	0.000926475	8.95828e-14	0.374545	0.495	0.203	1.19808e-09	6.92744e-08	1.79166e-13	Ccalc.v3.06869	Spg7: Paraplegin (Rattus norvegicus OX%3D10116)
9	2.54533e-12	0.774975	0.795	0.377	3.40412e-08	3.53212e-23	0.636701	0.541	0.184	4.72386e-19	2.54533e-12	7.06424e-23	Ccalc.v3.06987	pkn2: Serine/threonine-protein kinase N2 (Danio rerio OX%3D7955)
9	5.61963e-07	0.549199	0.795	0.442	0.0075157	8.0845e-07	0.304759	0.899	0.737	0.0108122	8.0845e-07	1.12393e-06	Ccalc.v3.07036	snRNP-U1-70K: U1 small nuclear ribonucleoprotein 70 kDa (Drosophila melanogaster OX%3D7227)
9	0.00325726	0.372521	0.841	0.752	1	1.71569e-06	0.324469	0.954	0.891	0.0229457	0.00325726	3.43138e-06	Ccalc.v3.07091	PRPF4B: Serine/threonine-protein kinase PRP4 homolog (Homo sapiens OX%3D9606)
9	2.61023e-160	1.07862	0.636	0.017	3.49092e-156	0	1.92076	0.872	0.033	0	2.61023e-160	0	Ccalc.v3.07125	unknown function
9	6.70874e-18	1.45019	0.75	0.28	8.97227e-14	6.35859e-51	1.57443	0.835	0.302	8.50397e-47	6.70874e-18	1.27172e-50	Ccalc.v3.07215	unknown function
9	3.80281e-92	1.05966	0.591	0.029	5.08588e-88	2.38263e-216	1.22481	0.743	0.04	3.18653e-212	3.80281e-92	4.76526e-216	Ccalc.v3.07243	unknown function
9	2.55259e-110	1.87263	0.841	0.053	3.41383e-106	1.92742e-150	3.17974	0.982	0.15	2.57773e-146	2.55259e-110	3.85483e-150	Ccalc.v3.07265	unknown function
9	0.00379602	0.341194	0.841	0.707	1	1.13374e-13	0.590293	0.927	0.707	1.51626e-09	0.00379602	2.26747e-13	Ccalc.v3.07271	Glut1: Glucose transporter type 1 (Drosophila melanogaster OX%3D7227)
9	1.79716e-16	1.06836	0.841	0.37	2.40352e-12	2.09453e-43	1.1279	0.771	0.254	2.80123e-39	1.79716e-16	4.18907e-43	Ccalc.v3.07320	Mical: [F-actin]-monooxygenase Mical (Drosophila melanogaster OX%3D7227)
9	1.71976e-99	0.342874	0.25	0.003	2.30001e-95	5.42793e-220	0.492438	0.349	0.004	7.25931e-216	1.71976e-99	1.08559e-219	Ccalc.v3.07484	unknown function
9	3.59257e-11	0.728627	0.841	0.46	4.8047e-07	2.06969e-07	0.366231	0.752	0.537	0.002768	2.06969e-07	7.18514e-11	Ccalc.v3.07567	ROCK2: Rho-associated protein kinase 2 (Homo sapiens OX%3D9606)
9	9.50732e-05	0.465406	0.841	0.618	1	0.000528186	0.279574	0.752	0.586	1	0.000528186	0.000190137	Ccalc.v3.07568	Schip1: Schwannomin-interacting protein 1 (Mus musculus OX%3D10090)
9	1.258e-28	0.277503	0.205	0.011	1.68245e-24	4.61501e-78	0.256344	0.183	0.005	6.17212e-74	1.258e-28	9.23003e-78	Ccalc.v3.07588	unknown function
9	4.51984e-08	0.560245	0.727	0.35	0.000604484	3.92703e-37	0.928962	0.743	0.265	5.25201e-33	4.51984e-08	7.85405e-37	Ccalc.v3.07612	Limch1: LIM and calponin homology domains-containing protein 1 (Mus musculus OX%3D10090)
9	9.48378e-95	1.76961	0.886	0.073	1.26836e-90	1.07713e-266	3.2006	0.982	0.068	1.44056e-262	9.48378e-95	2.15427e-266	Ccalc.v3.07620	ninaC: BlastN (Apis mellifera, LOC409937), Neither inactivation nor afterpotential protein C (Drosophila melanogaster OX%3D7227)
9	0	2.65368	0.955	0.009	0	0	3.65605	0.991	0.018	0	0	0	Ccalc.v3.07802	ninaB: Carotenoid isomerooxygenase (Drosophila melanogaster OX%3D7227)
9	3.30516e-07	0.383074	0.295	0.083	0.00442032	1.24787e-14	0.290176	0.266	0.07	1.6689e-10	3.30516e-07	2.49573e-14	Ccalc.v3.07862	unknown function
9	1.15183e-12	0.668349	0.591	0.189	1.54046e-08	1.94826e-09	0.26298	0.294	0.109	2.60561e-05	1.94826e-09	2.30366e-12	Ccalc.v3.07890	NWD2: NACHT and WD repeat domain-containing protein 2 (Homo sapiens OX%3D9606)
9	8.06461e-14	0.775905	0.75	0.303	1.07856e-09	8.59753e-42	1.00567	0.78	0.265	1.14983e-37	8.06461e-14	1.71951e-41	Ccalc.v3.08009	Pacsin2: Protein kinase C and casein kinase substrate in neurons protein 2 (Mus musculus OX%3D10090)
9	0.00018045	0.34029	0.341	0.149	1	1.23551e-58	0.854753	0.45	0.059	1.65238e-54	0.00018045	2.47103e-58	Ccalc.v3.08127	Kcnh6: Potassium voltage-gated channel subfamily H member 6 (Rattus norvegicus OX%3D10116)
9	0.000689602	0.373129	0.682	0.441	1	2.17631e-19	1.04016	0.78	0.408	2.91059e-15	0.000689602	4.35262e-19	Ccalc.v3.08130	KCNH6: Potassium voltage-gated channel subfamily H member 6 (Gallus gallus OX%3D9031)
9	1.85959e-06	0.449197	0.614	0.297	0.0248702	0.000149868	0.30814	0.44	0.289	1	0.000149868	3.71918e-06	Ccalc.v3.08204	EndoA: Endophilin-A (Drosophila melanogaster OX%3D7227)
9	9.21936e-21	0.282507	0.114	0.005	1.233e-16	2.44393e-26	0.938935	0.193	0.024	3.26851e-22	9.21936e-21	4.88786e-26	Ccalc.v3.08291	BLOP: Opsin%2C blue-sensitive (Apis mellifera OX%3D7460)
9	3.40405e-08	0.426855	0.432	0.143	0.000455258	4.03697e-10	0.347199	0.385	0.165	5.39905e-06	3.40405e-08	8.07394e-10	Ccalc.v3.08362	HLF: Hepatic leukemia factor (Homo sapiens OX%3D9606)
9	1.48766e-37	1.26512	0.773	0.132	1.98959e-33	1.19257e-48	0.595274	0.505	0.086	1.59495e-44	1.48766e-37	2.38514e-48	Ccalc.v3.08418	BAIAP2: Brain-specific angiogenesis inhibitor 1-associated protein 2 (Cricetulus griseus OX%3D10029)
9	2.04967e-10	0.707922	0.864	0.5	2.74122e-06	1.61185e-22	0.728377	0.807	0.438	2.15569e-18	2.04967e-10	3.22371e-22	Ccalc.v3.08444	Gdh: Glutamate dehydrogenase%2C mitochondrial (Drosophila melanogaster OX%3D7227)
9	6.93643e-53	1.09841	0.727	0.081	9.27678e-49	1.25903e-187	1.67645	0.899	0.08	1.68382e-183	6.93643e-53	2.51805e-187	Ccalc.v3.08549	jar: Myosin heavy chain 95F (Drosophila melanogaster OX%3D7227)
9	5.94372e-06	0.396851	0.614	0.299	0.0794914	6.11448e-12	0.391671	0.541	0.258	8.1775e-08	5.94372e-06	1.2229e-11	Ccalc.v3.08552	Hnrnpf: Heterogeneous nuclear ribonucleoprotein F (Rattus norvegicus OX%3D10116)
9	0.0146927	0.292163	0.659	0.49	1	8.18601e-09	0.429956	0.697	0.459	0.00010948	0.0146927	1.6372e-08	Ccalc.v3.08600	Api5: Apoptosis inhibitor 5 (Mus musculus OX%3D10090)
9	0.00128633	0.263982	0.5	0.279	1	9.54478e-08	0.263985	0.376	0.176	0.00127652	0.00128633	1.90896e-07	Ccalc.v3.08606	Fstl5: Follistatin-related protein 5 (Mus musculus OX%3D10090)
9	0.0003649	0.371886	0.205	0.07	1	1.04449e-36	0.478539	0.358	0.057	1.3969e-32	0.0003649	2.08897e-36	Ccalc.v3.08803	unknown function
9	0.00163764	0.388082	0.705	0.47	1	0.000556925	0.278958	0.486	0.342	1	0.00163764	0.00111354	Ccalc.v3.08890	unknown function
9	3.74169e-33	1.87356	0.886	0.233	5.00414e-29	9.23096e-96	1.68214	0.936	0.199	1.23455e-91	3.74169e-33	1.84619e-95	Ccalc.v3.08965	per: Period circadian protein (Periplaneta americana OX%3D6978)
9	0.00118428	0.284396	0.5	0.287	1	2.93478e-11	0.473338	0.569	0.297	3.92498e-07	0.00118428	5.86956e-11	Ccalc.v3.09114	Nuak1: NUAK family SNF1-like kinase 1 (Mus musculus OX%3D10090)
9	0.0387012	0.292011	0.614	0.48	1	0.00730706	0.571936	0.578	0.482	1	0.0387012	0.0145607	Ccalc.v3.09249	Akap6: A-kinase anchor protein 6 (Rattus norvegicus OX%3D10116)
9	1.05723e-12	0.819482	0.659	0.241	1.41394e-08	9.43242e-11	0.262167	0.312	0.11	1.26149e-06	9.43242e-11	2.11446e-12	Ccalc.v3.09295	ACAC: Acetyl-CoA carboxylase (Gallus gallus OX%3D9031)
9	1.69955e-17	0.347089	0.273	0.033	2.27298e-13	9.54757e-68	0.471887	0.367	0.033	1.27689e-63	1.69955e-17	1.90951e-67	Ccalc.v3.09364	unknown function
9	1.10933e-05	0.274686	0.318	0.109	0.148362	3.44385e-30	0.466699	0.394	0.082	4.6058e-26	1.10933e-05	6.88769e-30	Ccalc.v3.09612	lmo1: Rhombotin-1 (Danio rerio OX%3D7955)
9	2.95684e-80	0.386675	0.295	0.007	3.95447e-76	8.8814e-64	0.266292	0.174	0.006	1.1878e-59	8.8814e-64	5.91367e-80	Ccalc.v3.09656	CG17365: Bicaudal D-related protein homolog (Drosophila melanogaster OX%3D7227)
9	1.17732e-07	0.556153	0.886	0.582	0.00157455	3.14362e-22	0.782375	0.853	0.476	4.20428e-18	1.17732e-07	6.28725e-22	Ccalc.v3.09680	ARHGEF12: Rho guanine nucleotide exchange factor 12 (Homo sapiens OX%3D9606)
9	9.58591e-05	0.405185	0.932	0.904	1	1.396e-06	0.313039	0.844	0.665	0.0186701	9.58591e-05	2.792e-06	Ccalc.v3.09733	PAXBP1: PAX3- and PAX7-binding protein 1 (Homo sapiens OX%3D9606)
9	1.76391e-06	0.469206	0.682	0.365	0.0235905	4.93679e-06	0.330353	0.486	0.305	0.0660246	4.93679e-06	3.52781e-06	Ccalc.v3.09811	DPYSL2: Dihydropyrimidinase-related protein 2 (Gallus gallus OX%3D9031)
9	1.00993e-07	0.360319	0.295	0.079	0.00135067	3.26637e-13	0.279239	0.248	0.067	4.36845e-09	1.00993e-07	6.53275e-13	Ccalc.v3.09842	unknown function
9	3.93578e-42	1.04564	0.795	0.126	5.26371e-38	1.19295e-69	0.97345	0.789	0.162	1.59546e-65	3.93578e-42	2.38591e-69	Ccalc.v3.09843	unknown function
9	6.05861e-56	0.746885	0.591	0.05	8.10278e-52	2.78351e-41	0.353815	0.275	0.03	3.72266e-37	2.78351e-41	1.21172e-55	Ccalc.v3.09845	SEMA-1A: Semaphorin-1A (Schistocerca americana OX%3D7009)
9	6.92433e-33	0.585481	0.409	0.04	9.26061e-29	1.27118e-22	0.279932	0.202	0.03	1.70008e-18	1.27118e-22	1.38487e-32	Ccalc.v3.09848	unknown function
9	8.12925e-08	0.310555	0.386	0.117	0.00108721	2.19147e-21	0.363403	0.339	0.08	2.93087e-17	8.12925e-08	4.38294e-21	Ccalc.v3.09915	unknown function
9	1.80973e-14	0.629672	0.477	0.114	2.42033e-10	5.11808e-55	0.567011	0.459	0.064	6.84493e-51	1.80973e-14	1.02362e-54	Ccalc.v3.09973	RAB11FIP1: Rab11 family-interacting protein 1 (Homo sapiens OX%3D9606)
9	1.88091e-09	0.62514	0.682	0.32	2.51553e-05	1.9168e-23	0.681928	0.67	0.272	2.56352e-19	1.88091e-09	3.83359e-23	Ccalc.v3.09999	Cadps: BlastN (Apis mellifera, LOC408653) Calcium-dependent secretion activator (Drosophila melanogaster OX%3D7227)
9	1.05195e-24	1.25953	0.773	0.227	1.40688e-20	2.09635e-141	1.43238	0.844	0.098	2.80366e-137	1.05195e-24	4.1927e-141	Ccalc.v3.10011	unknown function
9	2.86129e-05	0.527471	0.636	0.364	0.382669	3.42997e-06	0.277354	0.569	0.363	0.0458724	2.86129e-05	6.85993e-06	Ccalc.v3.10036	unknown function
9	0.00251037	0.332924	0.545	0.333	1	3.50228e-07	0.271468	0.275	0.117	0.00468395	0.00251037	7.00456e-07	Ccalc.v3.10075	InR: Insulin-like receptor (Aedes aegypti OX%3D7159)
9	2.41339e-46	0.683817	0.568	0.055	3.22767e-42	6.05416e-237	0.860557	0.615	0.021	8.09683e-233	2.41339e-46	1.21083e-236	Ccalc.v3.10077	unknown function
9	1.50859e-10	0.761322	0.773	0.369	2.01759e-06	7.90546e-22	0.696248	0.716	0.319	1.05728e-17	1.50859e-10	1.58109e-21	Ccalc.v3.10175	ALA7: Probable phospholipid-transporting ATPase 7 (Arabidopsis thaliana OX%3D3702)
9	1.85384e-06	0.37144	0.523	0.215	0.0247933	2.60388e-07	0.301158	0.358	0.172	0.00348242	1.85384e-06	5.20775e-07	Ccalc.v3.10234	REPTOR-BP: REPTOR-binding partner (Drosophila melanogaster OX%3D7227)
9	1.70034e-31	0.515141	0.364	0.033	2.27403e-27	3.21945e-43	0.36577	0.275	0.029	4.30569e-39	1.70034e-31	6.4389e-43	Ccalc.v3.10252	CTSO: Cathepsin O (Homo sapiens OX%3D9606)
9	2.35777e-12	0.519033	0.568	0.17	3.15328e-08	1.69314e-16	0.521418	0.587	0.252	2.2644e-12	2.35777e-12	3.38628e-16	Ccalc.v3.10287	Rbp6: RNA-binding protein Musashi homolog Rbp6 (Drosophila melanogaster OX%3D7227)
9	8.6527e-05	0.48716	0.409	0.188	1	3.6419e-23	0.603879	0.633	0.225	4.87068e-19	8.6527e-05	7.2838e-23	Ccalc.v3.10289	Rbp6: BlastN (Apis mellifera, LOC551123) RNA-binding protein Musashi homolog Rbp6 (Drosophila melanogaster OX%3D7227)
9	1.77033e-13	0.699049	0.614	0.189	2.36764e-09	2.89044e-14	0.435758	0.394	0.14	3.86567e-10	1.77033e-13	5.78088e-14	Ccalc.v3.10290	unknown function
9	8.28905e-08	0.467313	0.659	0.285	0.00110858	5.45019e-18	0.423036	0.477	0.16	7.28908e-14	8.28905e-08	1.09004e-17	Ccalc.v3.10296	unknown function
9	0.00292854	0.353277	0.432	0.25	1	1.07986e-05	0.282383	0.67	0.458	0.14442	0.00292854	2.1597e-05	Ccalc.v3.10410	CHD1: Chromodomain-helicase-DNA-binding protein 1 (Bombyx mori OX%3D7091)
9	0.00216403	0.253685	0.273	0.125	1	2.8621e-13	0.281064	0.312	0.097	3.82778e-09	0.00216403	5.72421e-13	Ccalc.v3.10485	lili: Protein Lilipod (Drosophila melanogaster OX%3D7227)
9	3.54194e-165	0.923467	0.636	0.016	4.737e-161	0	1.2824	0.716	0.02	0	3.54194e-165	0	Ccalc.v3.10500	Slc45a2: Membrane-associated transporter protein (Mus musculus OX%3D10090)
9	3.88963e-17	1.08542	0.795	0.324	5.202e-13	3.53833e-39	1.25524	0.807	0.337	4.73217e-35	3.88963e-17	7.07667e-39	Ccalc.v3.10588	Gprk1: G protein-coupled receptor kinase 1 (Drosophila melanogaster OX%3D7227)
9	0.0119242	0.270058	0.659	0.474	1	2.63218e-06	0.285428	0.596	0.379	0.0352027	0.0119242	5.26434e-06	Ccalc.v3.10601	EFCAB14: EF-hand calcium-binding domain-containing protein 14 (Homo sapiens OX%3D9606)
9	1.90912e-11	0.549342	0.523	0.157	2.55325e-07	1.87986e-80	1.00753	0.67	0.101	2.51412e-76	1.90912e-11	3.75971e-80	Ccalc.v3.10664	beta-Spec: Spectrin beta chain (Drosophila melanogaster OX%3D7227)
9	2.67709e-09	0.588192	0.568	0.211	3.58034e-05	3.49306e-16	0.566283	0.771	0.402	4.67161e-12	2.67709e-09	6.98611e-16	Ccalc.v3.10699	Ggamma30A: Guanine nucleotide-binding protein subunit gamma-e (Drosophila melanogaster OX%3D7227)
9	1.72246e-06	0.408669	0.318	0.103	0.0230362	8.04615e-81	0.879924	0.514	0.056	1.07609e-76	1.72246e-06	1.60923e-80	Ccalc.v3.10728	Octbeta1R: Octopamine receptor beta-1R (Drosophila melanogaster OX%3D7227)
9	4.38091e-10	0.570548	0.659	0.258	5.85902e-06	1.48128e-69	0.846831	0.67	0.113	1.98107e-65	4.38091e-10	2.96256e-69	Ccalc.v3.10737	ABCD: ATP-binding cassette sub-family D member (Drosophila melanogaster OX%3D7227)
9	0.00748214	0.289507	0.432	0.266	1	3.45164e-08	0.316425	0.532	0.291	0.000461622	0.00748214	6.90328e-08	Ccalc.v3.10789	unknown function
9	2.25826e-06	0.321389	0.227	0.058	0.0302019	7.94609e-21	0.274562	0.239	0.043	1.06271e-16	2.25826e-06	1.58922e-20	Ccalc.v3.10830	unknown function
9	3.52509e-08	0.569877	0.75	0.389	0.000471446	4.40907e-06	0.255209	0.413	0.228	0.0589668	4.40907e-06	7.05018e-08	Ccalc.v3.10834	JMJD1C: Probable JmjC domain-containing histone demethylation protein 2C (Homo sapiens OX%3D9606)
9	0.00111701	0.446995	0.75	0.594	1	1.64172e-14	0.524387	0.67	0.35	2.19563e-10	0.00111701	3.28343e-14	Ccalc.v3.10892	unknown function
9	3.44108e-13	0.632156	0.614	0.191	4.60211e-09	1.99589e-85	1.54138	0.89	0.207	2.66931e-81	3.44108e-13	3.99179e-85	Ccalc.v3.10909	Rbp6: RNA-binding protein Musashi homolog Rbp6 (Drosophila melanogaster OX%3D7227)
9	7.31584e-73	1.33987	0.75	0.064	9.78421e-69	6.51872e-141	1.93787	0.908	0.114	8.71813e-137	7.31584e-73	1.30374e-140	Ccalc.v3.10957	SPON1: Spondin-1 (Gallus gallus OX%3D9031)
9	0.000615731	0.35588	0.523	0.294	1	1.38871e-18	0.500985	0.606	0.247	1.85727e-14	0.000615731	2.77743e-18	Ccalc.v3.10973	unknown function
9	2.37133e-08	0.576317	0.591	0.254	0.000317142	8.93374e-06	0.290256	0.615	0.415	0.11948	8.93374e-06	4.74266e-08	Ccalc.v3.10996	Abi2: Abl interactor 2 (Mus musculus OX%3D10090)
9	1.08543e-05	0.37366	0.409	0.168	0.145166	4.84717e-46	1.30551	0.706	0.209	6.48261e-42	1.08543e-05	9.69434e-46	Ccalc.v3.11061	Ctnnal1: Alpha-catulin (Mus musculus OX%3D10090)
9	1.30061e-153	2.49719	0.909	0.043	1.73943e-149	5.01242e-195	3.36506	1	0.111	6.70361e-191	1.30061e-153	1.00248e-194	Ccalc.v3.11067	unknown function
9	3.03895e-06	0.273995	0.227	0.059	0.040643	2.57729e-47	0.48527	0.404	0.057	3.44687e-43	3.03895e-06	5.15458e-47	Ccalc.v3.11125	unknown function
9	1.14007e-08	0.61415	0.773	0.436	0.000152473	6.15054e-08	0.410941	0.624	0.392	0.000822573	6.15054e-08	2.28014e-08	Ccalc.v3.11169	znf207: BUB3-interacting and GLEBS motif-containing protein ZNF207 (Xenopus laevis OX%3D8355)
9	2.62863e-06	0.572009	0.955	0.814	0.0351553	1.00741e-29	0.923302	0.954	0.828	1.34731e-25	2.62863e-06	2.01482e-29	Ccalc.v3.11236	req-a: Zinc finger protein ubi-d4 A (Xenopus laevis OX%3D8355)
9	0.0251155	0.295449	0.841	0.81	1	1.61392e-09	0.408628	0.945	0.754	2.15846e-05	0.0251155	3.22785e-09	Ccalc.v3.11362	prpf39: Pre-mRNA-processing factor 39 (Danio rerio OX%3D7955)
9	0.00277461	0.274758	0.955	0.899	1	4.74515e-06	0.313187	0.972	0.89	0.0634616	0.00277461	9.49027e-06	Ccalc.v3.11364	Snap25: Synaptosomal-associated protein 25 (Drosophila melanogaster OX%3D7227)
9	7.96617e-54	1.6327	0.864	0.128	1.0654e-49	2.58773e-108	1.56991	0.917	0.156	3.46083e-104	7.96617e-54	5.17546e-108	Ccalc.v3.11425	unknown function
9	0.0160094	0.310568	0.341	0.201	1	3.82516e-34	0.684145	0.651	0.192	5.11577e-30	0.0160094	7.65033e-34	Ccalc.v3.11456	OXR1: Oxidation resistance protein 1 (Homo sapiens OX%3D9606)
9	3.06996e-09	0.705029	0.886	0.558	4.10577e-05	1.88213e-17	0.533501	0.881	0.583	2.51716e-13	3.06996e-09	3.76426e-17	Ccalc.v3.11457	NCOA7: Nuclear receptor coactivator 7 (Gallus gallus OX%3D9031)
9	7.74591e-05	0.285244	0.409	0.177	1	1.09695e-42	0.694405	0.55	0.116	1.46706e-38	7.74591e-05	2.1939e-42	Ccalc.v3.11460	unknown function
9	6.66857e-19	0.307311	0.25	0.026	8.91854e-15	5.62201e-16	0.312921	0.248	0.058	7.51888e-12	5.62201e-16	1.33371e-18	Ccalc.v3.11463	unknown function
9	1.56067e-12	0.305556	0.205	0.027	2.08724e-08	1.14437e-14	0.312619	0.257	0.066	1.53047e-10	1.56067e-12	2.28873e-14	Ccalc.v3.11465	unknown function
9	7.9193e-12	0.283966	0.25	0.04	1.05913e-07	2.74097e-25	0.459166	0.339	0.072	3.66578e-21	7.9193e-12	5.48195e-25	Ccalc.v3.11466	unknown function
9	8.36075e-08	1.05695	1	0.983	0.00111817	9.45472e-50	1.70322	1	0.983	1.26447e-45	8.36075e-08	1.89094e-49	Ccalc.v3.11499	unknown function
9	5.75031e-15	1.47767	1	0.967	7.69047e-11	1.65355e-61	2.17931	1	0.985	2.21146e-57	5.75031e-15	3.3071e-61	Ccalc.v3.11500	unknown function
9	1.01938e-10	0.603261	0.5	0.153	1.36331e-06	9.40675e-31	0.814894	0.486	0.122	1.25806e-26	1.01938e-10	1.88135e-30	Ccalc.v3.11599	unknown function
9	7.91723e-15	0.904229	0.864	0.419	1.05885e-10	4.61053e-36	1.06586	0.853	0.391	6.16612e-32	7.91723e-15	9.22106e-36	Ccalc.v3.11600	egl-3: Neuroendocrine convertase 2 (Caenorhabditis elegans OX%3D6239)
9	1.38292e-46	1.49222	0.841	0.141	1.84951e-42	2.81163e-82	1.76409	0.908	0.251	3.76028e-78	1.38292e-46	5.62327e-82	Ccalc.v3.11633	unknown function
9	3.9375e-20	0.547304	0.455	0.078	5.26602e-16	2.74827e-83	0.843575	0.55	0.064	3.67554e-79	3.9375e-20	5.49654e-83	Ccalc.v3.11661	Tjp1: Tight junction protein ZO-1 (Mus musculus OX%3D10090)
9	1.62463e-06	0.531309	0.932	0.723	0.0217278	6.71508e-47	1.53413	1	0.837	8.98075e-43	1.62463e-06	1.34302e-46	Ccalc.v3.11678	Atpalpha: Sodium/potassium-transporting ATPase subunit alpha (Drosophila melanogaster OX%3D7227)
9	7.85157e-05	0.375367	0.477	0.231	1	2.72127e-19	0.377034	0.339	0.088	3.63942e-15	7.85157e-05	5.44254e-19	Ccalc.v3.11690	unknown function
9	1.54151e-34	1.36192	0.818	0.173	2.06161e-30	6.83429e-68	1.37594	0.899	0.245	9.14018e-64	1.54151e-34	1.36686e-67	Ccalc.v3.11925	Slc8a1: Sodium/calcium exchanger 1 (Mus musculus OX%3D10090)
9	0.00245745	0.335063	0.364	0.199	1	3.09301e-19	0.594344	0.596	0.247	4.1366e-15	0.00245745	6.18603e-19	Ccalc.v3.12020	ras: Inosine-5'-monophosphate dehydrogenase (Drosophila melanogaster OX%3D7227)
9	2.07847e-07	0.504875	0.614	0.293	0.00277975	7.88753e-13	0.465637	0.55	0.266	1.05488e-08	2.07847e-07	1.57751e-12	Ccalc.v3.12167	CANX: Calnexin (Canis lupus familiaris OX%3D9615)
9	2.15883e-07	0.636371	0.818	0.48	0.00288721	6.35707e-31	1.15582	0.89	0.547	8.50195e-27	2.15883e-07	1.27141e-30	Ccalc.v3.12283	Atp2b2: Plasma membrane calcium-transporting ATPase 2 (Rattus norvegicus OX%3D10116)
9	3.30474e-13	0.610828	0.545	0.157	4.41975e-09	1.71307e-117	1.14704	0.771	0.095	2.29106e-113	3.30474e-13	3.42614e-117	Ccalc.v3.12354	VGLL4: Transcription cofactor vestigial-like protein 4 (Homo sapiens OX%3D9606)
9	3.00261e-16	0.441053	0.409	0.075	4.01569e-12	6.11099e-59	0.554534	0.312	0.027	8.17284e-55	3.00261e-16	1.2222e-58	Ccalc.v3.12357	TPX2: Targeting protein for Xklp2 homolog (Patiria pectinifera OX%3D7594)
9	1.38207e-24	0.622792	0.545	0.091	1.84838e-20	1.37813e-62	0.667602	0.422	0.048	1.8431e-58	1.38207e-24	2.75625e-62	Ccalc.v3.12365	Hnf4: Transcription factor HNF-4 homolog (Drosophila melanogaster OX%3D7227)
9	1.1313e-11	0.472672	0.364	0.081	1.513e-07	2.03548e-61	1.09587	0.688	0.138	2.72226e-57	1.1313e-11	4.07097e-61	Ccalc.v3.12417	Crhbp: Corticotropin-releasing factor-binding protein (Rattus norvegicus OX%3D10116)
9	2.68972e-05	0.380325	0.5	0.239	0.359724	1.52463e-10	0.340853	0.431	0.191	2.03903e-06	2.68972e-05	3.04925e-10	Ccalc.v3.12520	USP2: Ubiquitin carboxyl-terminal hydrolase 2 (Gallus gallus OX%3D9031)
9	2.0829e-21	0.771127	0.614	0.132	2.78568e-17	3.87552e-114	1.19663	0.661	0.068	5.18313e-110	2.0829e-21	7.75105e-114	Ccalc.v3.12527	Pkcdelta: Putative protein kinase C delta type homolog (Drosophila melanogaster OX%3D7227)
9	0.0150047	0.251898	0.705	0.563	1	7.22774e-21	0.806052	0.697	0.346	9.66638e-17	0.0150047	1.44555e-20	Ccalc.v3.12603	IFRD1: Interferon-related developmental regulator 1 (Sus scrofa OX%3D9823)
9	2.41292e-10	0.699695	0.773	0.364	3.22704e-06	1.0633e-11	0.365643	0.394	0.156	1.42205e-07	2.41292e-10	2.1266e-11	Ccalc.v3.12620	Trip13: Pachytene checkpoint protein 2 homolog (Mus musculus OX%3D10090)
9	3.62128e-18	1.00804	0.727	0.24	4.8431e-14	1.95163e-66	1.07607	0.697	0.133	2.61011e-62	3.62128e-18	3.90326e-66	Ccalc.v3.12679	unknown function
9	3.42821e-09	0.712528	0.773	0.409	4.58489e-05	3.17517e-27	0.794144	0.651	0.241	4.24648e-23	3.42821e-09	6.35034e-27	Ccalc.v3.12752	Amfr: E3 ubiquitin-protein ligase AMFR (Mus musculus OX%3D10090)
9	3.89091e-268	1.66311	0.841	0.016	5.2037e-264	0	2.31067	0.936	0.023	0	3.89091e-268	0	Ccalc.v3.12785	Gbeta76C: Guanine nucleotide-binding protein subunit beta-2 (Drosophila melanogaster OX%3D7227)
9	0.000383388	0.339806	0.364	0.172	1	2.39213e-07	0.27523	0.312	0.137	0.00319923	0.000383388	4.78426e-07	Ccalc.v3.13151	unknown function
9	4.13545e-54	1.46642	0.773	0.096	5.53076e-50	3.29043e-142	1.39197	0.844	0.091	4.40062e-138	4.13545e-54	6.58085e-142	Ccalc.v3.13203	grik2: Glutamate receptor ionotropic%2C kainate 2 (Xenopus laevis OX%3D8355)
9	0.000155841	0.359305	0.455	0.228	1	6.07349e-07	0.314961	0.569	0.34	0.00812268	0.000155841	1.2147e-06	Ccalc.v3.13303	tutl: Protein turtle (Drosophila melanogaster OX%3D7227)
9	4.81038e-12	0.765765	0.727	0.299	6.4334e-08	6.49185e-25	0.586663	0.642	0.228	8.68221e-21	4.81038e-12	1.29837e-24	Ccalc.v3.13343	Gdap2: Protein GDAP2 homolog (Drosophila melanogaster OX%3D7227)
9	3.35315e-19	1.36966	0.955	0.542	4.48451e-15	2.2469e-74	2.36184	0.963	0.384	3.005e-70	3.35315e-19	4.49379e-74	Ccalc.v3.13348	Eaat2: BlastN (Apis mellifera, LOC408769) glt-1, Excitatory amino acid transporter (Caenorhabditis elegans OX%3D6239)
9	9.16862e-15	0.987184	0.909	0.464	1.22621e-10	5.32598e-75	1.53249	0.807	0.181	7.12297e-71	9.16862e-15	1.0652e-74	Ccalc.v3.13350	unknown function
9	1.33566e-13	1.04398	0.841	0.447	1.78632e-09	9.64588e-68	1.33683	0.872	0.242	1.29004e-63	1.33566e-13	1.92918e-67	Ccalc.v3.13381	Cow: BlastN (Apis mellifera, LOC409774) Proteoglycan Cow (Drosophila melanogaster OX%3D7227)
9	3.28981e-06	0.310228	0.5	0.204	0.043998	1.16193e-17	0.355354	0.349	0.098	1.55397e-13	3.28981e-06	2.32386e-17	Ccalc.v3.13406	SLC6A17: Sodium-dependent neutral amino acid transporter SLC6A17 (Homo sapiens OX%3D9606)
9	1.12488e-14	1.09699	0.955	0.964	1.50441e-10	1.65447e-26	0.92089	0.991	0.898	2.21268e-22	1.12488e-14	3.30893e-26	Ccalc.v3.13477	unknown function
9	0.00160306	0.425276	0.705	0.554	1	3.70536e-13	0.566068	0.606	0.33	4.95555e-09	0.00160306	7.41072e-13	Ccalc.v3.13714	sltm: SAFB-like transcription modulator (Xenopus laevis OX%3D8355)
9	0.0385373	0.324391	0.705	0.61	1	2.61233e-40	1.26105	0.963	0.695	3.49372e-36	0.0385373	5.22465e-40	Ccalc.v3.13792	slo: Calcium-activated potassium channel slowpoke (Drosophila melanogaster OX%3D7227)
9	6.43235e-45	0.373832	0.273	0.012	8.60262e-41	0	1.36546	0.761	0.024	0	6.43235e-45	0	Ccalc.v3.13879	unknown function
9	1.22254e-39	2.60128	0.977	0.306	1.63502e-35	7.25471e-65	2.11981	0.963	0.463	9.70245e-61	1.22254e-39	1.45094e-64	Ccalc.v3.13881	Ptpn13: Tyrosine-protein phosphatase non-receptor type 13 (Mus musculus OX%3D10090)
9	0.00109621	0.307838	0.318	0.151	1	2.85241e-11	0.31727	0.339	0.126	3.81481e-07	0.00109621	5.70482e-11	Ccalc.v3.13921	rxraa: Retinoic acid receptor RXR-alpha-A (Danio rerio OX%3D7955)
9	4.80973e-79	0.781083	0.614	0.036	6.43254e-75	3.63161e-65	0.593869	0.44	0.05	4.85691e-61	3.63161e-65	9.61947e-79	Ccalc.v3.13992	XDH: Xanthine dehydrogenase (Calliphora vicina OX%3D7373)
9	0.00114572	0.364401	0.5	0.287	1	1.39706e-12	0.464082	0.349	0.123	1.86842e-08	0.00114572	2.79411e-12	Ccalc.v3.14034	nAChRalpha1: Acetylcholine receptor subunit alpha-like 1 (Drosophila melanogaster OX%3D7227)
9	1.14092e-06	0.259175	0.295	0.085	0.0152587	3.34458e-10	0.260065	0.275	0.094	4.47304e-06	1.14092e-06	6.68915e-10	Ccalc.v3.14054	cue: Protein cueball (Drosophila grimshawi OX%3D7222)
9	6.74661e-19	1.11635	0.795	0.278	9.02291e-15	7.65376e-77	2.11002	0.991	0.386	1.02361e-72	6.74661e-19	1.53075e-76	Ccalc.v3.14067	Patj: InaD-like protein (Mus musculus OX%3D10090)
9	0.00355831	0.289631	0.523	0.329	1	2.37131e-18	0.636822	0.688	0.351	3.17139e-14	0.00355831	4.74262e-18	Ccalc.v3.14120	SETMAR: Histone-lysine N-methyltransferase SETMAR (Homo sapiens OX%3D9606)
9	2.43063e-05	0.339637	0.455	0.202	0.325072	7.24723e-28	0.961153	0.725	0.305	9.69245e-24	2.43063e-05	1.44945e-27	Ccalc.v3.14166	NaCP60E: Sodium channel protein 60E (Drosophila melanogaster OX%3D7227)
9	4.41289e-07	0.519645	0.705	0.344	0.00590181	7.8291e-72	1.46856	0.862	0.225	1.04706e-67	4.41289e-07	1.56582e-71	Ccalc.v3.14176	unknown function
9	1.98086e-06	0.451646	0.614	0.292	0.026492	1.31932e-08	0.354832	0.679	0.413	0.000176446	1.98086e-06	2.63864e-08	Ccalc.v3.14221	unknown function
9	0.000344549	0.393995	0.5	0.274	1	3.70801e-07	0.26586	0.505	0.278	0.0049591	0.000344549	7.41602e-07	Ccalc.v3.14226	Brca1: Breast cancer type 1 susceptibility protein homolog (Mus musculus OX%3D10090)
9	2.54758e-30	0.591189	0.5	0.064	3.40713e-26	3.74519e-93	0.665819	0.459	0.038	5.00881e-89	2.54758e-30	7.49037e-93	Ccalc.v3.14371	unknown function
9	0.00050891	0.4801	0.523	0.305	1	1.02408e-34	0.787789	0.624	0.174	1.3696e-30	0.00050891	2.04816e-34	Ccalc.v3.14430	unknown function
9	3.01007e-08	0.595133	0.432	0.14	0.000402567	1.07337e-22	0.572091	0.688	0.256	1.43552e-18	3.01007e-08	2.14673e-22	Ccalc.v3.14445	CNGA3: Cyclic nucleotide-gated cation channel alpha-3 (Bos taurus OX%3D9913)
9	6.53549e-22	0.284129	0.25	0.022	8.74056e-18	7.51372e-57	0.324572	0.239	0.016	1.00489e-52	6.53549e-22	1.50274e-56	Ccalc.v3.14543	Grik2: Glutamate receptor ionotropic%2C kainate 2 (Mus musculus OX%3D10090)
9	1.77506e-21	1.41698	0.932	0.414	2.37397e-17	9.47135e-70	1.55906	0.844	0.219	1.2667e-65	1.77506e-21	1.89427e-69	Ccalc.v3.14626	unknown function
9	1.06196e-09	0.687824	0.659	0.279	1.42026e-05	8.71042e-43	1.10428	0.835	0.3	1.16493e-38	1.06196e-09	1.74208e-42	Ccalc.v3.14627	ADRB2: Beta-2 adrenergic receptor (Sus scrofa OX%3D9823)
9	7.31018e-258	1.37383	0.773	0.014	9.77664e-254	0	1.27874	0.67	0.014	0	7.31018e-258	0	Ccalc.v3.14683	trp: BlastN (Apis mellifera, LOC724608), Transient receptor potential protein (Drosophila melanogaster OX%3D7227)
9	1.94706e-14	0.805934	0.75	0.272	2.60399e-10	1.04897e-37	0.895956	0.606	0.168	1.4029e-33	1.94706e-14	2.09795e-37	Ccalc.v3.14716	unknown function
9	2.73488e-09	0.772736	0.909	0.586	3.65763e-05	2.56255e-05	0.300061	0.651	0.469	0.342716	2.56255e-05	5.46976e-09	Ccalc.v3.14718	unknown function
9	9.16393e-27	0.363569	0.227	0.015	1.22558e-22	1.14282e-255	1.20759	0.615	0.019	1.52841e-251	9.16393e-27	2.28564e-255	Ccalc.v3.14848	ABRA: Actin-binding Rho-activating protein (Sus scrofa OX%3D9823)

## Sheet: S6
Table S6: DEGs between Winter and Summer for Unidentified Neurons (clusters 0,6,7) using FindMarkers (min.pct=0, logfc.threshold=0) in Seurat in R*
p_val	avg_log2FC	pct.1	pct.2	p_val_adj	comparison_unidneurons_genes	gene_annotation
1.65e-122	0.678948	0.961	0.827	2.21e-118	Ccalc.v3.11051	14-3-3epsilon: 14-3-3 protein epsilon (Drosophila melanogaster OX%3D7227)
3.63e-25	0.276499	0.399	0.24	4.86e-21	Ccalc.v3.03961	14-3-3zeta: 14-3-3 protein zeta (Bombyx mori OX%3D7091)
1.19e-25	0.195846	0.2	0.072	1.59e-21	Ccalc.v3.12369	140up: RPII140-upstream gene protein (Drosophila melanogaster OX%3D7227)
1.12e-17	-0.244254	0.326	0.453	1.5e-13	Ccalc.v3.14667	26S proteasome regulatory subunit 6B (Manduca sexta OX%3D7130)
2.17e-18	0.216527	0.323	0.192	2.9e-14	Ccalc.v3.02490	3-hydroxy-3-methylglutaryl-coenzyme A reductase (Blattella germanica OX%3D6973)
7.44e-19	-0.307777	0.593	0.679	9.95e-15	Ccalc.v3.08147	40S ribosomal protein SA (Diaphorina citri OX%3D121845)
2.34e-06	0.0338917	0.015	0	0.0312812	Ccalc.v3.18968	4CLL7: 4-coumarate--CoA ligase-like 7 (Arabidopsis thaliana OX%3D3702)
1.35e-14	-0.0902319	0.024	0.084	1.8e-10	Ccalc.v3.08176	5NUC: Protein 5NUC (Lutzomyia longipalpis OX%3D7200)
2.23e-09	0.0663611	0.07	0.024	2.98e-05	Ccalc.v3.04480	AAEL000673: ATP-dependent (S)-NAD(P)H-hydrate dehydratase (Aedes aegypti OX%3D7159)
1e-11	-0.224752	0.439	0.53	1.34e-07	Ccalc.v3.00170	AAEL000794: Clustered mitochondria protein homolog (Aedes aegypti OX%3D7159)
5.4e-08	-0.150446	0.258	0.337	0.00072273	Ccalc.v3.03992	AAEL003161: Adenylosuccinate synthetase (Aedes aegypti OX%3D7159)
1.1e-17	-0.217156	0.148	0.263	1.48e-13	Ccalc.v3.07160	AAEL003481: Glycosyltransferase 25 family member (Aedes aegypti OX%3D7159)
4.82e-46	-0.330156	0.078	0.258	6.44e-42	Ccalc.v3.12243	AAEL003512: Aquaporin AQPAe.a (Aedes aegypti OX%3D7159)
2.24e-06	-0.0276332	0.002	0.018	0.0299268	Ccalc.v3.12242	AAEL003512: Aquaporin AQPAe.a (Aedes aegypti OX%3D7159)
6.42e-24	-0.234905	0.163	0.306	8.59e-20	Ccalc.v3.01617	AAEL004347: Eukaryotic translation initiation factor 3 subunit M (Aedes aegypti OX%3D7159)
3.67e-42	0.22047	0.17	0.024	4.91e-38	Ccalc.v3.01684	AAEL005866: Succinate dehydrogenase assembly factor 2%2C mitochondrial (Aedes aegypti OX%3D7159)
9.71e-23	0.21511	0.233	0.105	1.3e-18	Ccalc.v3.09258	AAEL005968: Ubiquitin-fold modifier-conjugating enzyme 1 (Aedes aegypti OX%3D7159)
4.58e-09	0.143733	0.354	0.262	6.13e-05	Ccalc.v3.12228	AAEL006169: Lysosomal aspartic protease (Aedes aegypti OX%3D7159)
1.4e-45	-0.383626	0.168	0.375	1.87e-41	Ccalc.v3.10232	AAEL006684: Putative oxidoreductase GLYR1 homolog (Aedes aegypti OX%3D7159)
3.15e-10	-0.120697	0.122	0.201	4.21e-06	Ccalc.v3.04918	AAEL007402: Mediator of RNA polymerase II transcription subunit 1 (Aedes aegypti OX%3D7159)
1.65e-08	0.10594	0.177	0.107	0.000221132	Ccalc.v3.12287	AAEL007634: Protein KRTCAP2 homolog (Aedes aegypti OX%3D7159)
1.78e-39	-0.302928	0.118	0.3	2.38e-35	Ccalc.v3.09216	AAEL008004: Elongation of very long chain fatty acids protein AAEL008004 (Aedes aegypti OX%3D7159)
3.99e-10	-0.111605	0.07	0.134	5.34e-06	Ccalc.v3.09217	AAEL008004: Elongation of very long chain fatty acids protein AAEL008004 (Aedes aegypti OX%3D7159)
4.6e-39	0.276962	0.254	0.081	6.15e-35	Ccalc.v3.02421	AAEL010742: Elongation factor G%2C mitochondrial (Aedes aegypti OX%3D7159)
2.62e-17	-0.247141	0.261	0.389	3.5e-13	Ccalc.v3.08961	AAEL011789: Probable citrate synthase 2%2C mitochondrial (Aedes aegypti OX%3D7159)
1.41e-12	0.208942	0.473	0.368	1.88e-08	Ccalc.v3.14139	AANAT1: Dopamine N-acetyltransferase (Drosophila melanogaster OX%3D7227)
6.6e-10	-0.0706277	0.029	0.077	8.83e-06	Ccalc.v3.03159	AANAT1: Dopamine N-acetyltransferase (Drosophila melanogaster OX%3D7227)
2.31e-09	0.100653	0.17	0.097	3.09e-05	Ccalc.v3.08642	AAR2: Protein AAR2 homolog (Bos taurus OX%3D9913)
4.39e-07	0.0823784	0.117	0.065	0.00587153	Ccalc.v3.10023	AASDH: Beta-alanine-activating enzyme (Homo sapiens OX%3D9606)
1.09e-28	-0.347167	0.703	0.821	1.45e-24	Ccalc.v3.00839	AASS: Alpha-aminoadipic semialdehyde synthase%2C mitochondrial (Bos taurus OX%3D9913)
5.6e-120	-0.615428	0.892	0.972	7.49e-116	Ccalc.v3.07701	Aatf: Protein AATF (Mus musculus OX%3D10090)
2.09e-66	-0.555252	0.393	0.644	2.79e-62	Ccalc.v3.11277	ABAT: 4-aminobutyrate aminotransferase%2C mitochondrial (Sus scrofa OX%3D9823)
2.44e-26	0.139308	0.109	0.016	3.26e-22	Ccalc.v3.14059	abcb8: Mitochondrial potassium channel ATP-binding subunit (Danio rerio OX%3D7955)
8.85e-10	-0.197917	0.323	0.412	1.18e-05	Ccalc.v3.13126	ABCC1: Multidrug resistance-associated protein 1 (Bos taurus OX%3D9913)
2.61e-13	-0.18301	0.113	0.202	3.48e-09	Ccalc.v3.10737	ABCD: ATP-binding cassette sub-family D member (Drosophila melanogaster OX%3D7227)
2.85e-30	-0.25665	0.119	0.274	3.81e-26	Ccalc.v3.00098	ABCF1: ATP-binding cassette sub-family F member 1 (Sus scrofa OX%3D9823)
1.28e-08	-0.0886398	0.069	0.128	0.000171237	Ccalc.v3.12569	ABCF2: ATP-binding cassette sub-family F member 2 (Homo sapiens OX%3D9606)
4.85e-08	-0.0929353	0.086	0.147	0.000649252	Ccalc.v3.13476	ABCG1: ATP-binding cassette sub-family G member 1 (Homo sapiens OX%3D9606)
1.28e-59	-0.366134	0.104	0.333	1.71e-55	Ccalc.v3.06765	Abcg1: ATP-binding cassette sub-family G member 1 (Mus musculus OX%3D10090)
2.89e-08	-0.066415	0.027	0.067	0.00038609	Ccalc.v3.05427	abcG20: ABC transporter G family member 20 (Dictyostelium discoideum OX%3D44689)
1.8e-08	-0.0370898	0.006	0.031	0.000241211	Ccalc.v3.01426	ABCG22: ABC transporter G family member 22 (Arabidopsis thaliana OX%3D3702)
8.86e-09	-0.0593555	0.014	0.049	0.000118487	Ccalc.v3.05925	abcG23: ABC transporter G family member 23 (Dictyostelium discoideum OX%3D44689)
5.92e-19	-0.220174	0.223	0.358	7.92e-15	Ccalc.v3.07755	abhd12: Lysophosphatidylserine lipase ABHD12 (Danio rerio OX%3D7955)
1.36e-20	0.238441	0.452	0.299	1.82e-16	Ccalc.v3.10996	Abi2: Abl interactor 2 (Mus musculus OX%3D10090)
1.32e-08	0.150458	0.392	0.305	0.00017602	Ccalc.v3.07633	ABLIM1: Actin-binding LIM protein 1 (Homo sapiens OX%3D9606)
5.69e-19	-0.248169	0.25	0.382	7.61e-15	Ccalc.v3.01258	abr: Active breakpoint cluster region-related protein (Xenopus tropicalis OX%3D8364)
3.23e-10	-0.171904	0.364	0.463	4.32e-06	Ccalc.v3.05401	abs: ATP-dependent RNA helicase abstrakt (Drosophila melanogaster OX%3D7227)
3.68e-06	0.0869395	0.198	0.136	0.0492406	Ccalc.v3.03438	Abt1: Activator of basal transcription 1 (Mus musculus OX%3D10090)
1.22e-21	-0.19911	0.1	0.219	1.63e-17	Ccalc.v3.09295	ACAC: Acetyl-CoA carboxylase (Gallus gallus OX%3D9031)
2.52e-42	0.258874	0.222	0.053	3.37e-38	Ccalc.v3.13147	Acad9: Complex I assembly factor ACAD9%2C mitochondrial (Mus musculus OX%3D10090)
4.15e-07	0.0853397	0.132	0.077	0.00554401	Ccalc.v3.10034	ACADS: Short-chain specific acyl-CoA dehydrogenase%2C mitochondrial (Pongo abelii OX%3D9601)
1.88e-09	-0.1673	0.257	0.344	2.52e-05	Ccalc.v3.00013	Acap2: Arf-GAP with coiled-coil%2C ANK repeat and PH domain-containing protein 2 (Mus musculus OX%3D10090)
6.54e-09	0.0913591	0.111	0.054	8.74e-05	Ccalc.v3.09678	ACAT2: Acetyl-CoA acetyltransferase%2C cytosolic (Homo sapiens OX%3D9606)
9.36e-42	-0.398832	0.739	0.848	1.25e-37	Ccalc.v3.00327	Acbd3: Golgi resident protein GCP60 (Mus musculus OX%3D10090)
5.32e-07	0.0575284	0.075	0.034	0.00711667	Ccalc.v3.08165	acbd5: Acyl-CoA-binding domain-containing protein 5 (Xenopus laevis OX%3D8355)
1.77e-28	0.420492	0.177	0.053	2.37e-24	Ccalc.v3.07139	Ace: Acetylcholinesterase (Anopheles gambiae OX%3D7165)
8.07e-18	0.185954	0.279	0.155	1.08e-13	Ccalc.v3.00692	ACE: Angiotensin-converting enzyme (Fragment) (Gallus gallus OX%3D9031)
6.53e-13	-0.171785	0.179	0.278	8.73e-09	Ccalc.v3.13046	ACE: Angiotensin-converting enzyme (Theromyzon tessulatum OX%3D13286)
8.59e-11	-0.119549	0.086	0.159	1.15e-06	Ccalc.v3.14028	Acetylcholine receptor subunit alpha-L1 (Schistocerca gregaria OX%3D7010)
1.94e-06	-0.104748	0.201	0.269	0.025916	Ccalc.v3.12674	Ack-like: Activated Cdc42 kinase-like (Drosophila melanogaster OX%3D7227)
1.93e-11	0.124084	0.181	0.099	2.57e-07	Ccalc.v3.08053	aco-2: Probable aconitate hydratase%2C mitochondrial (Caenorhabditis elegans OX%3D6239)
4.41e-13	0.109932	0.103	0.037	5.9e-09	Ccalc.v3.07328	ACOT13: Acyl-coenzyme A thioesterase 13 (Pongo abelii OX%3D9601)
2.2e-136	0.88577	0.851	0.48	2.94e-132	Ccalc.v3.01999	ACOX3: Peroxisomal acyl-coenzyme A oxidase 3 (Homo sapiens OX%3D9606)
7.97e-26	0.21218	0.237	0.099	1.07e-21	Ccalc.v3.09957	ACP1: Low molecular weight phosphotyrosine protein phosphatase (Bos taurus OX%3D9913)
1.8e-07	-0.0616613	0.033	0.074	0.00241044	Ccalc.v3.08213	acp4: Testicular acid phosphatase homolog (Xenopus laevis OX%3D8355)
6.06e-07	-0.0374561	0.012	0.039	0.00810392	Ccalc.v3.04969	Acss3: Acyl-CoA synthetase short-chain family member 3%2C mitochondrial (Rattus norvegicus OX%3D10116)
1.81e-95	-0.697972	0.217	0.549	2.41e-91	Ccalc.v3.14692	Actin%2C clone 205 (Artemia sp. OX%3D6662)
6.77e-08	-0.0353531	0.005	0.028	0.000905319	Ccalc.v3.09380	Actin%2C clone 403 (Artemia sp. OX%3D6662)
2.02e-24	0.287159	0.716	0.576	2.7e-20	Ccalc.v3.05652	Actr1b: Beta-centractin (Mus musculus OX%3D10090)
1.9e-17	-0.23868	0.336	0.468	2.54e-13	Ccalc.v3.13050	ACVR2B: Activin receptor type-2B (Gallus gallus OX%3D9031)
2.39e-11	-0.12359	0.08	0.153	3.2e-07	Ccalc.v3.07228	ACXE: Adenylyl cyclase X E (Drosophila melanogaster OX%3D7227)
5.32e-21	-0.199699	0.117	0.239	7.11e-17	Ccalc.v3.12384	Acy1: Aminoacylase-1 (Mus musculus OX%3D10090)
2.77e-40	0.2618	0.191	0.039	3.71e-36	Ccalc.v3.03925	ACYP1: Acylphosphatase-1 (Sus scrofa OX%3D9823)
2e-27	-0.162046	0.034	0.137	2.67e-23	Ccalc.v3.01501	ada2: Adenosine deaminase 2 (Xenopus laevis OX%3D8355)
1.33e-18	0.121037	0.115	0.032	1.78e-14	Ccalc.v3.10522	adaB: Methylated-DNA--protein-cysteine methyltransferase%2C inducible (Bacillus subtilis (strain 168) OX%3D224308)
2.73e-10	-0.0628966	0.013	0.051	3.65e-06	Ccalc.v3.05403	ADAM10: Disintegrin and metalloproteinase domain-containing protein 10 (Sus scrofa OX%3D9823)
1.71e-17	-0.167571	0.098	0.202	2.29e-13	Ccalc.v3.05870	adam10: Disintegrin and metalloproteinase domain-containing protein 10 (Xenopus laevis OX%3D8355)
3.56e-21	0.264894	0.432	0.288	4.76e-17	Ccalc.v3.12295	Adam11: Disintegrin and metalloproteinase domain-containing protein 11 (Mus musculus OX%3D10090)
1.85e-08	-0.0402145	0.006	0.031	0.000247142	Ccalc.v3.08995	ADAMTS3: A disintegrin and metalloproteinase with thrombospondin motifs 3 (Homo sapiens OX%3D9606)
5.33e-11	-0.0548083	0.008	0.043	7.13e-07	Ccalc.v3.01935	ADAMTS7: A disintegrin and metalloproteinase with thrombospondin motifs 7 (Homo sapiens OX%3D9606)
5.82e-17	0.165228	0.231	0.119	7.79e-13	Ccalc.v3.05419	Adar: Double-stranded RNA-specific editase Adar (Drosophila melanogaster OX%3D7227)
1.05e-16	0.153156	0.2	0.095	1.4e-12	Ccalc.v3.13315	Adat1: tRNA-specific adenosine deaminase 1 (Drosophila melanogaster OX%3D7227)
2.77e-10	0.126751	0.207	0.124	3.7e-06	Ccalc.v3.05999	Adgra3: Adhesion G protein-coupled receptor A3 (Mus musculus OX%3D10090)
1.1e-80	-0.590194	0.287	0.584	1.47e-76	Ccalc.v3.04611	Adgrb3: Adhesion G protein-coupled receptor B3 (Mus musculus OX%3D10090)
1.63e-30	0.203675	0.19	0.055	2.18e-26	Ccalc.v3.02602	ADK: Adenosine kinase (Physcomitrella patens subsp. patens OX%3D3218)
2.77e-06	-0.126108	0.358	0.435	0.0370521	Ccalc.v3.08135	ADK2: Adenosine kinase 2 (Arabidopsis thaliana OX%3D3702)
5.48e-45	0.206126	0.153	0.012	7.33e-41	Ccalc.v3.00045	Adk2: Adenylate kinase (Drosophila mojavensis OX%3D7230)
4.05e-08	0.134061	0.306	0.223	0.000541146	Ccalc.v3.01821	Ado: 2-aminoethanethiol dioxygenase (Mus musculus OX%3D10090)
3.79e-18	-0.173631	0.083	0.184	5.07e-14	Ccalc.v3.04032	ADPS: Alkyldihydroxyacetonephosphate synthase (Drosophila melanogaster OX%3D7227)
1.14e-11	0.0760958	0.058	0.013	1.52e-07	Ccalc.v3.01954	adra2c: Alpha-2C adrenergic receptor (Danio rerio OX%3D7955)
2.09e-20	-0.29351	0.427	0.557	2.79e-16	Ccalc.v3.00524	AGAP005220: Cytoplasmic tRNA 2-thiolation protein 1 (Anopheles gambiae OX%3D7165)
2.84e-09	0.0990593	0.143	0.077	3.79e-05	Ccalc.v3.00218	AGAP005532: Dehydrogenase/reductase SDR family protein 7-like (Anopheles gambiae OX%3D7165)
2.46e-09	-0.164098	0.227	0.313	3.28e-05	Ccalc.v3.07279	AGAP005828: Alpha-tubulin N-acetyltransferase (Anopheles gambiae OX%3D7165)
2.9e-20	0.192645	0.266	0.136	3.88e-16	Ccalc.v3.00117	AGAP011997: Cytosolic Fe-S cluster assembly factor NUBP1 homolog (Anopheles gambiae OX%3D7165)
4.01e-24	0.134771	0.104	0.017	5.36e-20	Ccalc.v3.14513	AGAP012180: Transmembrane protein 234 homolog (Anopheles gambiae OX%3D7165)
5.86e-11	-0.123563	0.078	0.149	7.84e-07	Ccalc.v3.03037	agmo: Alkylglycerol monooxygenase (Xenopus tropicalis OX%3D8364)
5.59e-87	-0.611951	0.724	0.889	7.47e-83	Ccalc.v3.02875	AGO2: Protein argonaute-2 (Drosophila melanogaster OX%3D7227)
4.15e-08	0.0617583	0.072	0.029	0.000555382	Ccalc.v3.04518	AGO3: Piwi-like protein Ago3 (Bombyx mori OX%3D7091)
1.48e-18	0.186962	0.25	0.13	1.98e-14	Ccalc.v3.01227	AGPAT1: 1-acyl-sn-glycerol-3-phosphate acyltransferase alpha (Bos taurus OX%3D9913)
7.38e-22	0.149268	0.128	0.034	9.86e-18	Ccalc.v3.04627	AGXT2: Alanine--glyoxylate aminotransferase 2%2C mitochondrial (Bos taurus OX%3D9913)
1.42e-130	-0.643947	0.107	0.474	1.9e-126	Ccalc.v3.04560	Ahcy13: Adenosylhomocysteinase (Anopheles gambiae OX%3D7165)
5.8e-11	0.0637997	0.069	0.02	7.75e-07	Ccalc.v3.00110	AIG1: Androgen-induced gene 1 protein (Homo sapiens OX%3D9606)
4.16e-16	0.155265	0.16	0.069	5.56e-12	Ccalc.v3.01113	AJM1: Apical junction component 1 homolog (Homo sapiens OX%3D9606)
2.38e-10	-0.0470705	0.007	0.038	3.18e-06	Ccalc.v3.17483	AK3: GTP:AMP phosphotransferase AK3%2C mitochondrial (Bos taurus OX%3D9913)
9.16e-35	0.247416	0.231	0.074	1.23e-30	Ccalc.v3.02350	Ak6: Adenylate kinase isoenzyme 6 (Rattus norvegicus OX%3D10116)
1.36e-06	0.0873518	0.193	0.13	0.0181396	Ccalc.v3.00936	AK9: Adenylate kinase 9 (Homo sapiens OX%3D9606)
1.12e-12	-0.213528	0.494	0.595	1.49e-08	Ccalc.v3.04806	AKAP17A: A-kinase anchor protein 17A (Homo sapiens OX%3D9606)
2.52e-23	-0.117919	0.011	0.08	3.38e-19	Ccalc.v3.05371	AKR1B10: Aldo-keto reductase family 1 member B10 (Homo sapiens OX%3D9606)
2.06e-18	-0.247513	0.281	0.417	2.75e-14	Ccalc.v3.10175	ALA7: Probable phospholipid-transporting ATPase 7 (Arabidopsis thaliana OX%3D3702)
1.19e-10	0.101412	0.129	0.062	1.59e-06	Ccalc.v3.09147	ALDH1A1: Retinal dehydrogenase 1 (Gallus gallus OX%3D9031)
2.88e-14	0.134627	0.15	0.067	3.85e-10	Ccalc.v3.00022	ALDH3A2: Aldehyde dehydrogenase family 3 member A2 (Homo sapiens OX%3D9606)
1.62e-11	0.12292	0.161	0.084	2.16e-07	Ccalc.v3.05034	aldh4a1: Delta-1-pyrroline-5-carboxylate dehydrogenase%2C mitochondrial (Danio rerio OX%3D7955)
1.49e-15	0.14225	0.192	0.093	2e-11	Ccalc.v3.04428	Alg1: Chitobiosyldiphosphodolichol beta-mannosyltransferase (Mus musculus OX%3D10090)
7.88e-07	0.0626287	0.071	0.032	0.0105391	Ccalc.v3.04635	Alg10: Putative Dol-P-Glc:Glc(2)Man(9)GlcNAc(2)-PP-Dol alpha-1%2C2-glucosyltransferase (Drosophila melanogaster OX%3D7227)
4.8e-15	0.130997	0.156	0.068	6.42e-11	Ccalc.v3.09795	Alg5: Dolichyl-phosphate beta-glucosyltransferase (Mus musculus OX%3D10090)
2.53e-12	0.129588	0.176	0.092	3.39e-08	Ccalc.v3.14383	ALG6: Dolichyl pyrophosphate Man9GlcNAc2 alpha-1%2C3-glucosyltransferase (Homo sapiens OX%3D9606)
7.59e-14	0.124185	0.135	0.057	1.01e-09	Ccalc.v3.14142	ALKBH1: Nucleic acid dioxygenase ALKBH1 (Homo sapiens OX%3D9606)
4.29e-115	0.642846	0.564	0.188	5.74e-111	Ccalc.v3.06725	Alkbh4: Alpha-ketoglutarate-dependent dioxygenase alkB homolog 4 (Mus musculus OX%3D10090)
1.45e-11	0.080727	0.072	0.021	1.94e-07	Ccalc.v3.10639	alkbh6: Alpha-ketoglutarate-dependent dioxygenase alkB homolog 6 (Danio rerio OX%3D7955)
4.08e-15	0.231315	0.533	0.412	5.46e-11	Ccalc.v3.01875	alpha-Adaptin: AP-2 complex subunit alpha (Anopheles gambiae OX%3D7165)
2.37e-15	-0.207658	0.303	0.426	3.17e-11	Ccalc.v3.05390	alpha-Cat: Catenin alpha (Drosophila melanogaster OX%3D7227)
2.01e-101	0.694289	0.317	0.027	2.69e-97	Ccalc.v3.02673	Alpha-glucosidase (Apis mellifera OX%3D7460)
1.5e-08	-0.0933185	0.077	0.138	0.0002004	Ccalc.v3.13468	alpha-Man-Ia: Mannosyl-oligosaccharide alpha-1%2C2-mannosidase IA (Drosophila melanogaster OX%3D7227)
4.97e-09	0.112453	0.2	0.124	6.65e-05	Ccalc.v3.12086	alpha-Man-IIa: Alpha-mannosidase 2 (Drosophila melanogaster OX%3D7227)
5.58e-21	0.325283	0.532	0.404	7.46e-17	Ccalc.v3.01448	alpha-Spec: Spectrin alpha chain (Drosophila melanogaster OX%3D7227)
1e-42	0.474107	0.721	0.54	1.34e-38	Ccalc.v3.09251	alphaTub84B: Tubulin alpha-1 chain (Drosophila melanogaster OX%3D7227)
6.82e-09	0.113716	0.122	0.063	9.13e-05	Ccalc.v3.12703	alr3466: Uncharacterized WD repeat-containing protein alr3466 (Nostoc sp. (strain PCC 7120 / SAG 25.82 / UTEX 2576) OX%3D103690)
2.7e-08	-0.174244	0.333	0.416	0.000360653	Ccalc.v3.09557	Alyref2: Aly/REF export factor 2 (Mus musculus OX%3D10090)
1.88e-37	-0.418078	0.305	0.501	2.51e-33	Ccalc.v3.12752	Amfr: E3 ubiquitin-protein ligase AMFR (Mus musculus OX%3D10090)
1.03e-78	-0.617726	0.491	0.738	1.38e-74	Ccalc.v3.02859	AMPD2: AMP deaminase 2 (Homo sapiens OX%3D9606)
3.04e-25	0.196618	0.197	0.072	4.07e-21	Ccalc.v3.02402	amx: TM2 domain-containing protein almondex (Drosophila melanogaster OX%3D7227)
1.63e-08	0.0673961	0.063	0.022	0.000218329	Ccalc.v3.05374	ANAPC13: Anaphase-promoting complex subunit 13 (Pongo abelii OX%3D9601)
3.78e-09	0.156446	0.275	0.192	5.06e-05	Ccalc.v3.01454	anapc15: Anaphase-promoting complex subunit 15 (Danio rerio OX%3D7955)
1.22e-15	0.116702	0.127	0.047	1.63e-11	Ccalc.v3.02879	ANAPC2: Anaphase-promoting complex subunit 2 (Homo sapiens OX%3D9606)
1.12e-10	-0.0833716	0.039	0.094	1.5e-06	Ccalc.v3.02807	Anapc4: Anaphase-promoting complex subunit 4 (Mus musculus OX%3D10090)
7.21e-25	0.194963	0.207	0.08	9.64e-21	Ccalc.v3.02141	ANAPC7: Anaphase-promoting complex subunit 7 (Homo sapiens OX%3D9606)
6.56e-22	0.245969	0.351	0.204	8.77e-18	Ccalc.v3.12705	Ank3: Ankyrin-3 (Mus musculus OX%3D10090)
8.96e-15	0.100826	0.086	0.023	1.2e-10	Ccalc.v3.12681	Ank3: Ankyrin-3 (Mus musculus OX%3D10090)
6.25e-07	-0.0657604	0.048	0.091	0.0083641	Ccalc.v3.12800	Ank3: Ankyrin-3 (Rattus norvegicus OX%3D10116)
1.61e-18	0.202988	0.261	0.14	2.15e-14	Ccalc.v3.06004	Ankle1: Ankyrin repeat and LEM domain-containing protein 1 (Mus musculus OX%3D10090)
1.79e-20	0.229027	0.348	0.207	2.4e-16	Ccalc.v3.10838	ANKMY2: Ankyrin repeat and MYND domain-containing protein 2 (Bos taurus OX%3D9913)
8.26e-15	-0.244725	0.494	0.601	1.11e-10	Ccalc.v3.03840	ANKRD12: Ankyrin repeat domain-containing protein 12 (Homo sapiens OX%3D9606)
3.84e-07	-0.142226	0.195	0.262	0.00514013	Ccalc.v3.00438	Ankrd13d: Ankyrin repeat domain-containing protein 13D (Mus musculus OX%3D10090)
6.24e-173	-0.874922	0.123	0.564	8.34e-169	Ccalc.v3.00276	ankrd29: Ankyrin repeat domain-containing protein 29 (Danio rerio OX%3D7955)
3.22e-08	0.0872398	0.128	0.07	0.000430229	Ccalc.v3.12753	ANKRD44: Serine/threonine-protein phosphatase 6 regulatory ankyrin repeat subunit B (Gallus gallus OX%3D9031)
4e-174	-0.956843	0.412	0.799	5.35e-170	Ccalc.v3.06812	Ano8: Anoctamin-8 (Mus musculus OX%3D10090)
2.93e-09	0.0614399	0.054	0.015	3.92e-05	Ccalc.v3.06785	anon-35F/36A: NIF3-like protein 1 (Drosophila melanogaster OX%3D7227)
5.21e-45	0.380855	0.412	0.195	6.96e-41	Ccalc.v3.12381	anon-73B1: Protein anon-73B1 (Drosophila melanogaster OX%3D7227)
7.82e-24	-0.307801	0.53	0.664	1.05e-19	Ccalc.v3.14183	Anp32a: Acidic leucine-rich nuclear phosphoprotein 32 family member A (Drosophila melanogaster OX%3D7227)
2.16e-07	-0.0509108	0.028	0.065	0.00289381	Ccalc.v3.03760	ANTR1: Sodium-dependent phosphate transport protein 1%2C chloroplastic (Arabidopsis thaliana OX%3D3702)
2.43e-08	0.0619736	0.062	0.022	0.000325519	Ccalc.v3.04636	AnxB11: Annexin B11 (Drosophila melanogaster OX%3D7227)
2.34e-13	0.174167	0.267	0.165	3.13e-09	Ccalc.v3.00129	AP2M1: AP-2 complex subunit mu (Gallus gallus OX%3D9031)
4.27e-07	-0.135215	0.197	0.268	0.00571479	Ccalc.v3.14438	AP3B2: AP-3 complex subunit beta-2 (Homo sapiens OX%3D9606)
3.06e-10	0.136819	0.243	0.156	4.1e-06	Ccalc.v3.14269	AP3M1: AP-3 complex subunit mu-1 (Pongo abelii OX%3D9601)
7.53e-07	0.175761	0.787	0.735	0.0100668	Ccalc.v3.10615	Apc: Adenomatous polyposis coli protein (Mus musculus OX%3D10090)
3.16e-18	0.153451	0.167	0.068	4.22e-14	Ccalc.v3.08387	Apeh: Acylamino-acid-releasing enzyme (Rattus norvegicus OX%3D10116)
0	2.5695	0.741	0.034	0	Ccalc.v3.01947	Apisimin (Apis mellifera OX%3D7460)
1.92e-14	0.230011	0.825	0.727	2.57e-10	Ccalc.v3.02655	aPKC: Atypical protein kinase C (Drosophila melanogaster OX%3D7227)
2.18e-20	-0.162863	0.061	0.161	2.91e-16	Ccalc.v3.11368	APLF: Aprataxin and PNK-like factor (Homo sapiens OX%3D9606)
7.38e-61	-0.510673	0.514	0.714	9.87e-57	Ccalc.v3.07268	Aplip1: JNK-interacting protein 1 (Drosophila melanogaster OX%3D7227)
3.56e-07	0.111103	0.216	0.148	0.00476657	Ccalc.v3.11492	Apmap: Adipocyte plasma membrane-associated protein (Rattus norvegicus OX%3D10116)
3.73e-15	0.222884	0.181	0.088	4.99e-11	Ccalc.v3.11148	Apolipophorins (Locusta migratoria OX%3D7004)
8.09e-14	-0.205293	0.247	0.358	1.08e-09	Ccalc.v3.04396	Appbp2: Amyloid protein-binding protein 2 (Rattus norvegicus OX%3D10116)
6.94e-12	0.072906	0.07	0.019	9.28e-08	Ccalc.v3.07235	aptx: Aprataxin (Xenopus tropicalis OX%3D8364)
2.64e-17	-0.0986915	0.017	0.078	3.53e-13	Ccalc.v3.08175	Apyrase (Tabanus yao OX%3D485572)
5.78e-62	-0.521771	0.206	0.464	7.73e-58	Ccalc.v3.05581	ARA1: Acetylcholine receptor subunit alpha-like (Manduca sexta OX%3D7130)
7.26e-22	-0.15285	0.053	0.153	9.7e-18	Ccalc.v3.05578	ARA1: Acetylcholine receptor subunit alpha-like (Manduca sexta OX%3D7130)
1.28e-08	-0.146733	0.157	0.233	0.000171377	Ccalc.v3.05579	ARA1: Acetylcholine receptor subunit alpha-like (Manduca sexta OX%3D7130)
3.03e-07	-0.0459263	0.016	0.047	0.00405562	Ccalc.v3.05575	ARA1: Acetylcholine receptor subunit alpha-like (Manduca sexta OX%3D7130)
3.91e-07	-0.0675211	0.049	0.094	0.00522376	Ccalc.v3.14695	ARA1: Acetylcholine receptor subunit alpha-like (Manduca sexta OX%3D7130)
2.21e-17	0.170248	0.248	0.131	2.96e-13	Ccalc.v3.03397	Arc-p34: Probable actin-related protein 2/3 complex subunit 2 (Anopheles gambiae OX%3D7165)
2.71e-08	-0.0448558	0.014	0.047	0.00036225	Ccalc.v3.13892	Archease: Protein archease-like (Drosophila melanogaster OX%3D7227)
3.67e-21	-0.227444	0.205	0.346	4.91e-17	Ccalc.v3.09731	Arcn1: Coatomer subunit delta (Rattus norvegicus OX%3D10116)
3.72e-16	0.331509	0.402	0.287	4.97e-12	Ccalc.v3.13700	AREL1: Apoptosis-resistant E3 ubiquitin protein ligase 1 (Homo sapiens OX%3D9606)
2.52e-06	0.0515952	0.062	0.028	0.0336748	Ccalc.v3.04403	Arf102F: ADP-ribosylation factor 2 (Drosophila melanogaster OX%3D7227)
2.88e-09	-0.17775	0.352	0.439	3.85e-05	Ccalc.v3.03003	ARFGAP1: ADP-ribosylation factor GTPase-activating protein 1 (Homo sapiens OX%3D9606)
2.7e-06	-0.103222	0.204	0.273	0.0361438	Ccalc.v3.12415	Arfgef1: Brefeldin A-inhibited guanine nucleotide-exchange protein 1 (Mus musculus OX%3D10090)
2.86e-158	0.91063	0.934	0.681	3.82e-154	Ccalc.v3.05546	ARGK: Arginine kinase (Apis mellifera OX%3D7460)
6.13e-10	-0.169645	0.481	0.576	8.2e-06	Ccalc.v3.07319	Arhgap1: Rho GTPase-activating protein 1 (Mus musculus OX%3D10090)
5.97e-18	0.141301	0.153	0.059	7.99e-14	Ccalc.v3.14525	ARHGAP19: Rho GTPase-activating protein 19 (Homo sapiens OX%3D9606)
4.22e-24	0.194867	0.216	0.087	5.64e-20	Ccalc.v3.03867	ARHGDIA: Rho GDP-dissociation inhibitor 1 (Macaca fascicularis OX%3D9541)
5.52e-30	-0.376007	0.568	0.719	7.39e-26	Ccalc.v3.09680	ARHGEF12: Rho guanine nucleotide exchange factor 12 (Homo sapiens OX%3D9606)
5.11e-10	0.149758	0.307	0.215	6.83e-06	Ccalc.v3.02089	ARHGEF3: Rho guanine nucleotide exchange factor 3 (Macaca fascicularis OX%3D9541)
5.27e-19	-0.198421	0.176	0.307	7.05e-15	Ccalc.v3.14568	ARHGEF7: Rho guanine nucleotide exchange factor 7 (Homo sapiens OX%3D9606)
8.68e-23	-0.284225	0.655	0.79	1.16e-18	Ccalc.v3.11962	Arid4b: AT-rich interactive domain-containing protein 4B (Mus musculus OX%3D10090)
4.7e-27	0.201873	0.205	0.072	6.28e-23	Ccalc.v3.11819	ARL2: ADP-ribosylation factor-like protein 2 (Homo sapiens OX%3D9606)
7.61e-12	0.0765094	0.072	0.02	1.02e-07	Ccalc.v3.04565	ARL2BP: ADP-ribosylation factor-like protein 2-binding protein (Pongo abelii OX%3D9601)
5.04e-13	-0.0745282	0.014	0.06	6.74e-09	Ccalc.v3.08364	Arl4c: ADP-ribosylation factor-like protein 4C (Mus musculus OX%3D10090)
1.74e-06	0.0588566	0.063	0.028	0.0233035	Ccalc.v3.13287	Arl6: ADP-ribosylation factor-like protein 6 (Mus musculus OX%3D10090)
3.95e-127	0.730764	0.728	0.352	5.29e-123	Ccalc.v3.09829	Arl6ip5: PRA1 family protein 3 (Mus musculus OX%3D10090)
1.2e-15	0.133317	0.148	0.061	1.6e-11	Ccalc.v3.07045	ARMC1: Armadillo repeat-containing protein 1 (Gallus gallus OX%3D9031)
6.36e-07	0.057144	0.056	0.022	0.00850146	Ccalc.v3.01259	Armc5: Armadillo repeat-containing protein 5 (Mus musculus OX%3D10090)
4.01e-08	0.105538	0.179	0.111	0.000536383	Ccalc.v3.06638	armc8: Armadillo repeat-containing protein 8 (Danio rerio OX%3D7955)
1.52e-09	0.11626	0.219	0.137	2.03e-05	Ccalc.v3.01097	Arp5: Actin-related protein 5 (Aedes aegypti OX%3D7159)
3.54e-13	0.169835	0.251	0.15	4.74e-09	Ccalc.v3.01355	arpc5-c: Actin-related protein 2/3 complex subunit 5-C (Xenopus laevis OX%3D8355)
9.18e-14	-0.187196	0.141	0.239	1.23e-09	Ccalc.v3.00455	Arr1: Phosrestin-2 (Drosophila melanogaster OX%3D7227)
4.87e-15	0.197226	0.316	0.199	6.51e-11	Ccalc.v3.03421	arr2: BlastN, arrestin homolog (Apis mellifera, LOC550791), GTF2E1, General transcription factor IIE subunit 1 (Pongo abelii OX%3D9601)
1.53e-261	-1.36739	0.238	0.767	2.05e-257	Ccalc.v3.14494	arrd-17: Arrestin domain-containing protein 17 (Caenorhabditis elegans OX%3D6239)
2.74e-18	0.349538	0.219	0.11	3.67e-14	Ccalc.v3.03422	Arrestin homolog (Locusta migratoria OX%3D7004)
3.58e-18	-0.225345	0.241	0.374	4.78e-14	Ccalc.v3.04269	Ars2: Serrate RNA effector molecule homolog (Drosophila simulans OX%3D7240)
1.23e-14	0.203088	0.432	0.312	1.64e-10	Ccalc.v3.09108	Asator: Tau-tubulin kinase homolog Asator (Drosophila melanogaster OX%3D7227)
8.06e-66	-0.557687	0.39	0.646	1.08e-61	Ccalc.v3.05195	ascc3: Activating signal cointegrator 1 complex subunit 3 (Bos taurus OX%3D9913)
5.47e-12	0.115066	0.135	0.062	7.32e-08	Ccalc.v3.10748	ASNSD1: Asparagine synthetase domain-containing protein 1 (Macaca fascicularis OX%3D9541)
2e-18	0.100495	0.091	0.019	2.68e-14	Ccalc.v3.13029	ast: Protein asteroid (Drosophila melanogaster OX%3D7227)
4.01e-12	0.0677453	0.056	0.011	5.36e-08	Ccalc.v3.00960	ASTE1: Protein asteroid homolog 1 (Homo sapiens OX%3D9606)
3.27e-15	0.269286	0.336	0.223	4.38e-11	Ccalc.v3.07073	At1g67320: Probable DNA primase large subunit (Arabidopsis thaliana OX%3D3702)
9.52e-17	-0.261812	0.537	0.646	1.27e-12	Ccalc.v3.05265	ATAD5: ATPase family AAA domain-containing protein 5 (Homo sapiens OX%3D9606)
6.13e-25	-0.298815	0.279	0.433	8.2e-21	Ccalc.v3.05287	ATE1: Arginyl-tRNA--protein transferase 1 (Homo sapiens OX%3D9606)
3.39e-31	0.228392	0.263	0.103	4.54e-27	Ccalc.v3.01141	Atf2: Cyclic AMP-dependent transcription factor ATF-2 (Mus musculus OX%3D10090)
8.53e-11	-0.113231	0.097	0.173	1.14e-06	Ccalc.v3.13788	Atf3: Activating transcription factor 3 (Drosophila melanogaster OX%3D7227)
1.48e-18	0.136431	0.134	0.045	1.98e-14	Ccalc.v3.01306	ATF6: Cyclic AMP-dependent transcription factor ATF-6 alpha (Homo sapiens OX%3D9606)
1.86e-20	0.330394	0.69	0.562	2.49e-16	Ccalc.v3.03211	ATF7IP: Activating transcription factor 7-interacting protein 1 (Gallus gallus OX%3D9031)
2.87e-06	0.130539	0.491	0.42	0.0383211	Ccalc.v3.03693	ATFC: Activating transcription factor of chaperone (Bombyx mori OX%3D7091)
2.04e-23	0.189322	0.2	0.078	2.72e-19	Ccalc.v3.08425	ATG12: Ubiquitin-like protein ATG12 (Bos taurus OX%3D9913)
[truncated: 13,160 more rows]

## Sheet: S7
Table S7: DEGs between Winter and Summer for Neurons (clusters 0,6,7, 1,2,4,9) using FindMarkers (min.pct=0, logfc.threshold=0) in Seurat in R*
[truncated: 13,375 more rows]

[truncated: 23 more sheets: S8, S9, S10, S11, S12, S13, S14, S15, S16, S17, S18, S19, S20, S21, S22, S23, S24, S25, S26, S27 …]
